# Supplementary material for: Integrative analysis of loss-of-function variants in clinical and genomic data reveals novel genes associated with cardiovascular traits
Source: BMC Med Genomics. 2019 Jul 25;12(Suppl 6):108. doi: 10.1186/s12920-019-0542-3 (PMC6657044; doi:10.1186/s12920-019-0542-3)
Supplement: Supplementary file 2 — Tables S1-S9. (XLSX 1175 kb) [file 12920_2019_542_MOESM2_ESM.xlsx]

## Sheet: S0
Table	Description
S1	Annotation breakdown and frequencies of putative LoF variants
S2	A detailed map of medication categories selected for filtration for each trait.
S3	The trait filtering procedure due to medications.
S4	The trait filtering procedure due to biologically relevant outliers.
S5	The overall trait statistics due to both medication and outlier filtration.
S6	Detailed results of gene-trait association analysis in the BioMe Biobank cohort.
S7	Detailed results of significant associations with matching directions of effect in both BioMe Biobank and STARNET cohorts.
S8	Associations significant in both BioMe Biobank and STARNET cohorts involved in relevant GO-related Biological Processes.
S9	siRNA and Taqman assays and the degree of siRNA inhibition for in vitro experiment

## Sheet: S1
gene	chr	pos	dbsnp	ref	alt	status	ENSG	VAT	snpEff	ANNOVAR	BioMe aaf	1k genomes aaf	2k genomes aaf	ExAC aaf	ESP6500 aaf
FAM186A	12	50727870	80201036	G	A	genotyped	ENSG00000185958	stop_gained	.	stopgain	0.00447151	0.00916	0.00552	0.00772	.
FCER2	19	7761802	189595510	T	C	genotyped	ENSG00000104921	splice_site	SPLICE_SITE_ACCEPTOR	.	0.00266388	0.00275	0.00178	0.001544	0.000384556
LAIR1	19	54868098	191126908	A	G	genotyped	ENSG00000167613	splice_site	SPLICE_SITE_DONOR	.	4.75692e-05	0.00092	0.0002	3.295e-05	0.000153775
UGT2B10	4	69693141	201232361	GT	G	imputed	ENSG00000109181	frameshift_indel	FRAME_SHIFT	frameshift substitution	0.00150119	0.00824	0.01065	0.00203213	.
METTL3	14	21967704	149041981	G	A	imputed	ENSG00000165819	.	STOP_GAINED	stopgain	4.77874e-05	0.00137	0.00059	8.236e-06	.
PIGK	1	77672404	202176006	G	A	genotyped	ENSG00000142892	.	STOP_GAINED	stopgain	4.75692e-05	.	.	3.96272e-05	.
TXNDC3	7	37936527	142525551	C	T	genotyped	ENSG00000086288	stop_gained	.	stopgain	0.00199791	0.00137	0.00079	0.0003377	0.00130709
STXBP3	1	109325111	145844557	C	T	genotyped	ENSG00000116266	.	STOP_GAINED	stopgain	4.75692e-05	.	.	8.236e-06	7.68876e-05
PPAN-P2RY11	19	10221543	140273376	G	T	genotyped	ENSG00000243207	splice_site	SPLICE_SITE_DONOR	.	9.51384e-05	0.00046	0.00099	0.00117	0.00030755
CHIA	1	111857201	147282128	G	A	genotyped	ENSG00000134216	.	STOP_GAINED	stopgain	0.000475692	0.00092	0.00059	0.0007367	0.000753264
GANC	15	42600500	200487161	C	T	imputed	ENSG00000214013	.	STOP_GAINED	stopgain	0.000142803	0.00046	0.0002	7.90426e-06	.
NWD1	19	16908698	75912350	G	A	genotyped	ENSG00000188039	splice_site	SPLICE_SITE_DONOR	.	0.00480449	0.00366	0.00335	0.0007578	0.00361372
C18orf34	18	30928852	140419270	A	G	imputed	ENSG00000166960	splice_site	SPLICE_SITE_DONOR	.	9.65065e-05	0.00229	0.00158	0.001812	0.00276795
GRK7	3	141526598	141035095	C	T	genotyped	ENSG00000114124	.	STOP_GAINED	stopgain	0.000190277	.	0.0002	2.471e-05	0.000230663
PLA2R1	2	160803929	181959329	C	T	genotyped	ENSG00000153246	splice_site	SPLICE_SITE_DONOR	.	0.00190277	0.00137	0.00079	5.766e-05	.
EFCAB5	17	28378229	557495059	C	T	genotyped	ENSG00000176927	.	STOP_GAINED	stopgain	0.000142708	.	.	3.22305e-05	.
ZNF568	19	37427727	747773787	T	A	imputed	ENSG00000198453	stop_gained	STOP_GAINED	stopgain	4.75964e-05	0.00092	0.0002	.	.
TCHP	12	110340895	199775799	C	T	genotyped	ENSG00000139437	.	STOP_GAINED	stopgain	0.000285415	.	.	0.000205976	0.000153775
NID2	14	52526924	144311950	G	A	genotyped	ENSG00000087303	.	STOP_GAINED	stopgain	4.75692e-05	.	.	1.647e-05	7.68876e-05
ENTPD3	3	40442383	202138813	A	T	imputed	ENSG00000168032	splice_site	SPLICE_SITE_ACCEPTOR	.	0.000429594	0.00046	0.0002	1.58178e-05	.
SLC6A18	5	1225628	143864547	C	A	genotyped	ENSG00000164363	.	STOP_GAINED	stopgain	0.000523261	.	.	3.295e-05	0.000153775
AAED1	9	99408273	200056188	G	C	imputed	ENSG00000158122	.	STOP_GAINED	stopgain	0.000859845	0.00046	.	.	.
USP45	6	99891524	141844660	C	A	genotyped	ENSG00000123552	.	STOP_GAINED	stopgain	0.000190277	.	.	0.0001401	0.000153775
BPHL	6	3127553	200824341	C	T	imputed	ENSG00000137274	stop_gained	STOP_GAINED	stopgain	4.761e-05	0.00046	0.0002	9.47284e-05	0.00030755
KLK13	19	51563300	146501590	C	G	imputed	ENSG00000167759	.	SPLICE_SITE_DONOR	exonic;splicing	0.00142668	0.00778	0.00828	0.002133	0.00876519
PYGM	11	64527223	116987552	G	A	imputed	ENSG00000068976	.	STOP_GAINED	stopgain	0.000288018	0.00137	0.00099	0.001367	0.00223146
PLEKHO2	15	65153739	577736590	C	T	imputed	ENSG00000241839	stop_gained	.	stopgain	0.0010628	0.00046	0.0002	1.25827e-05	.
BBX	3	107497230	201690465	G	A	imputed	ENSG00000114439	.	STOP_GAINED	stopgain	4.77145e-05	0.00046	0.0002	2.37729e-05	7.68876e-05
FANCM	14	45644971	200768114	C	A	imputed	ENSG00000187790	stop_gained	STOP_GAINED	stopgain	0.000144092	0.00046	0.0002	8.01925e-06	.
MYH4	17	10351784	141781553	C	A	genotyped	ENSG00000264424	.	STOP_GAINED	stopgain	9.51384e-05	.	.	1.647e-05	7.68994e-05
ZDHHC23	3	113667811	199761322	G	C	imputed	ENSG00000184307	splice_site	SPLICE_SITE_DONOR	.	4.77601e-05	0.00046	0.0002	4.73791e-05	.
ADAMDEC1	8	24259427	140093269	G	A	imputed	ENSG00000134028	splice_site	SPLICE_SITE_ACCEPTOR	.	4.77601e-05	0.00046	0.0002	8.238e-06	.
AK3	9	4718504	144768148	G	A	genotyped	ENSG00000147853	stop_gained	STOP_GAINED	stopgain	0.000237846	0.00183	0.00079	4.118e-05	0.000230663
ASTN2	9	119449040	149833926	C	T	imputed	ENSG00000148219	.	STOP_GAINED	stopgain	4.8506e-05	0.00046	0.00039	4.704e-05	.
PLD2	17	4711640	147907598	C	G	genotyped	ENSG00000129219	stop_gained	.	stopgain	9.51384e-05	0.00046	0.0002	4.942e-05	7.68876e-05
DHRS7	14	60616070	138163363	C	T	genotyped	ENSG00000100612	splice_site	SPLICE_SITE_DONOR	exonic;splicing	4.75692e-05	0.00046	0.0002	0.0003624	0.000615101
TRAP1	16	3712124	199871996	G	A	genotyped	ENSG00000126602	.	STOP_GAINED	stopgain	0.000380554	.	.	0.00015902	.
NLRX1	11	119050864	145661190	A	T	genotyped	ENSG00000160703	.	STOP_GAINED	stopgain	9.51384e-05	.	.	9.061e-05	0.000153988
ZDHHC16	10	99212232	138262030	C	T	genotyped	ENSG00000171307	.	STOP_GAINED	stopgain	4.75692e-05	.	.	1.647e-05	0.000153775
SPATA4	4	177109269	140274312	C	T	genotyped	ENSG00000150628	splice_site	SPLICE_SITE_DONOR	.	0.000142708	0.00046	0.0002	0.000511	0.000230663
ASPH	8	62559409	80163539	AT	A	imputed	ENSG00000198363	.	FRAME_SHIFT	frameshift substitution	0.00268214	0.00733	0.0069	0.00160256	0.00694999
ENGASE	17	77080633	200155608	C	T	genotyped	ENSG00000167280	.	STOP_GAINED	stopgain	4.75692e-05	.	.	5.62421e-05	.
SLC15A3	11	60714017	368546342	G	A	genotyped	ENSG00000110446	.	STOP_GAINED	stopgain	0.00118923	0.00183	0.00158	0.000399646	.
HEATR7B2	5	41032908	201138878	C	A	genotyped	.	stop_gained	STOP_GAINED	stopgain	0.000142708	0.00046	0.0002	7.41633e-05	0.000168719
SLC25A31	4	128685491	138482370	C	T	genotyped	ENSG00000151475	.	STOP_GAINED	stopgain	4.75692e-05	.	.	1.647e-05	7.68876e-05
DHX58	17	40262830	148863728	G	A	genotyped	ENSG00000108771	stop_gained	.	stopgain	0.00209305	0.00137	0.00118	0.0004365	0.00153775
LARS	5	145508576	199516658	G	A	genotyped	ENSG00000133706	.	STOP_GAINED	stopgain	4.75692e-05	0.00046	0.0002	7.91954e-06	.
NECAB2	16	84012136	138901077	C	T	genotyped	ENSG00000103154	.	STOP_GAINED	stopgain	4.75692e-05	.	.	0.0002141	0.000384615
RP11-113D6.6	11	18210881	61747200	G	A	imputed	ENSG00000255470	stop_gained	.	stopgain	9.67118e-05	0.00412	0.00355	0.006087	.
GIPR	19	46178019	368653330	C	T	genotyped	ENSG00000010310	.	STOP_GAINED	stopgain	4.75692e-05	.	.	7.89889e-05	.
TCTN3	10	97447386	182344155	G	T	imputed	ENSG00000119977	.	STOP_GAINED	stopgain	4.76554e-05	0.00046	0.0002	.	.
ANKRD24	19	4210370	199774065	G	A	imputed	ENSG00000089847	splice_site	SPLICE_SITE_DONOR	.	4.77601e-05	0.00046	.	.	.
ANXA7	10	75158036	200167823	G	T	genotyped	ENSG00000138279	.	STOP_GAINED	stopgain	4.75692e-05	.	.	0.000502549	.
DCK	4	71889424	181745362	G	A	imputed	ENSG00000156136	splice_site	SPLICE_SITE_DONOR	.	9.5648e-05	0.00046	0.0002	8.00128e-06	.
UNC13D	17	73836398	536520379	G	A	genotyped	ENSG00000092929	stop_gained	.	stopgain	4.75692e-05	0.00046	.	3.24344e-05	.
BAIAP3	16	1396891	200706256	C	T	genotyped	ENSG00000007516	.	STOP_GAINED	stopgain	0.000475692	.	.	9.61298e-06	.
DCDC2B	1	32674742	200086869	T	TG	imputed	ENSG00000222046	frameshift_indel	.	frameshift substitution	0.000299371	0.00778	0.00499	0.0108153	.
GPR113	2	26534087	139522210	G	A	imputed	ENSG00000173567	stop_gained	STOP_GAINED	stopgain	0.00135018	0.00366	0.00217	0.002679	0.00415512
DPYS	8	105441819	201798999	G	A	genotyped	ENSG00000147647	.	STOP_GAINED	stopgain	4.75692e-05	.	.	4.73851e-05	.
PHTF1	1	114267508	747286651	G	A	genotyped	ENSG00000116793	.	STOP_GAINED	stopgain	9.51384e-05	.	.	4.88393e-05	.
AGBL1	15	87217666	185919705	C	T	genotyped	ENSG00000166748	stop_gained	.	stopgain	0.00337741	0.00183	0.00158	0.001705	0.00262467
LRRIQ3	1	74649119	143858191	C	T	genotyped	ENSG00000162620	splice_site	SPLICE_SITE_DONOR	.	0.00285415	0.00229	0.00237	0.0005438	0.00246381
BBS2	16	56530975	201063733	G	C	imputed	ENSG00000125124	stop_gained	STOP_GAINED	stopgain	4.76054e-05	0.00046	0.0002	1.57911e-05	.
KLKB1	4	187157943	121964949	C	T	genotyped	ENSG00000164344	.	STOP_GAINED	stopgain	0.000142708	.	.	7.413e-05	0.000153775
SYT3	19	51128699	193068522	C	A	imputed	ENSG00000213023	stop_gained	STOP_GAINED	stopgain	4.77966e-05	0.00046	0.0002	.	7.69468e-05
SECTM1	17	80280768	139132437	G	A	genotyped	ENSG00000141574	stop_gained	.	stopgain	0.000998953	0.00092	0.00079	0.001433	0.00146086
CD44	11	35229754	141953333	G	A	genotyped	ENSG00000026508	.	SPLICE_SITE_DONOR	exonic;splicing	0.000190277	.	.	0.0003048	7.69231e-05
CCDC27	1	3680362	146866117	C	T	genotyped	ENSG00000162592	stop_gained	STOP_GAINED	stopgain	0.000428123	0.00046	0.00079	0.0004118	0.000461326
AAAS	12	53702065	199995356	C	T	imputed	ENSG00000094914	splice_site	SPLICE_SITE_DONOR	.	4.75873e-05	0.00046	0.0002	7.89465e-06	.
TEKT3	17	15234412	35201932	A	T	genotyped	ENSG00000125409	stop_gained	.	stopgain	0.0129388	0.00275	0.0071	0.00196	0.00661233
NTHL1	16	2096239	150766139	G	A	genotyped	ENSG00000065057	stop_gained	STOP_GAINED	stopgain	0.000523261	0.00046	0.00039	0.001532	0.000846414
C1orf187	1	11771906	140779292	A	T	genotyped	ENSG00000162490	splice_site	SPLICE_SITE_ACCEPTOR	.	0.00142708	0.00137	0.00079	0.0001565	0.000691988
NEK5	13	52684475	763650333	C	T	genotyped	ENSG00000197168	splice_site	SPLICE_SITE_DONOR	.	0.00313957	0.00412	0.00237	0.000514811	.
CXXC11	2	242811935	199781019	G	A	genotyped	ENSG00000188011	.	STOP_GAINED	stopgain	0.000332984	.	.	0.000301459	8.20749e-05
KLKB1	4	187172804	201061995	G	A	imputed	ENSG00000164344	splice_site	SPLICE_SITE_DONOR	.	4.77966e-05	0.00046	0.0002	7.93827e-06	.
STOX1	10	70645026	143416483	C	T	genotyped	ENSG00000165730	.	STOP_GAINED	stopgain	0.00256874	0.00092	0.00099	0.0004884	0.00167813
ZSWIM1	20	44511257	35972756	G	A	genotyped	ENSG00000168612	stop_gained	.	stopgain	0.010275	0.01145	0.01144	0.012	0.00730432
CD1B	1	158299688	142807777	A	T	genotyped	ENSG00000158485	stop_gained	STOP_GAINED	stopgain	0.00233089	0.00046	0.00079	0.001071	0.00115331
MMP10	11	102643604	147267769	G	T	genotyped	ENSG00000166670	stop_gained	STOP_GAINED	stopgain	0.000998953	0.00229	0.00138	0.002446	0.00238388
PSG4	19	43699204	554931976	C	A	imputed	ENSG00000243137	.	STOP_GAINED	stopgain	0.000144383	0.00137	0.00434	0.00521508	.
WDR63	1	85537660	74765968	CA	C	imputed	ENSG00000162643	frameshift_indel	FRAME_SHIFT	frameshift substitution	0.00197239	0.01007	0.01105	0.00318386	0.0126198
EDN3	20	57897443	11570344	G	GA	imputed	ENSG00000124205	.	FRAME_SHIFT	frameshift substitution	9.84058e-05	0.00412	0.0024	0.001944	0.0026362
RGL3	19	11508192	111956126	G	A	genotyped	ENSG00000205517	.	STOP_GAINED	stopgain	0.000761107	.	0.00059	0.0006676	0.000616238
BRCA2	13	32929053	200078639	G	T	imputed	ENSG00000139618	stop_gained	STOP_GAINED	stopgain	0.000190858	0.00046	0.0002	7.92318e-06	.
TRIM22	11	5719777	114191522	T	C	imputed	ENSG00000132274	splice_site	SPLICE_SITE_DONOR	.	0.00140804	0.00458	0.00907	0.001794	0.00499114
FGL1	8	17726470	201941547	A	AT	imputed	ENSG00000104760	frameshift_indel	FRAME_SHIFT	frameshift substitution	0.00112316	0.01145	0.00375	0.00547655	.
PEX11G	19	7553859	200516760	G	T	genotyped	ENSG00000104883	stop_gained	STOP_GAINED	stopgain	0.00352012	0.00321	0.00316	0.00158914	0.0014363
FAM187B	19	35719490	140846346	G	A	genotyped	ENSG00000177558	.	STOP_GAINED	stopgain	0.000142708	.	.	0.0001977	0.00030755
IDUA	4	996535	121965019	G	A	genotyped	ENSG00000127415	.	STOP_GAINED	stopgain	0.000237846	.	0.00039	5.649e-05	0.000449236
ELMO3	16	67236599	184456061	C	T	genotyped	ENSG00000102890	stop_gained	.	stopgain	0.000190277	0.00046	0.0002	0.0001486	0.000158806
ARGFX	3	121295729	140537962	C	T	imputed	ENSG00000186103	stop_gained	.	stopgain	0.00132924	0.0087	0.00454	0.003999	.
ETV7	6	36339308	200172397	G	A	genotyped	ENSG00000010030	.	STOP_GAINED	stopgain	4.75692e-05	.	.	4.66607e-05	0.000153846
TRIM5	11	5687250	139856503	G	A	genotyped	ENSG00000132256	stop_gained	STOP_GAINED	stopgain	0.00180763	0.00183	0.00079	0.0003295	0.000769468
FAM151B	5	79797690	149355931	G	A	genotyped	ENSG00000152380	.	STOP_GAINED	stopgain	0.00176006	.	0.0002	0.0002965	0.000384438
AZGP1	7	99565930	747498322	C	T	genotyped	ENSG00000160862	stop_gained	STOP_GAINED	stopgain	0.000285415	0.00046	0.0002	5.52617e-05	.
SAMD4A	14	55251159	200605562	C	T	genotyped	ENSG00000020577	.	STOP_GAINED	stopgain	0.00133194	.	0.0002	0.00138272	0.00153307
SLC10A1	14	70263769	200282964	A	T	genotyped	ENSG00000100652	stop_gained	STOP_GAINED	stopgain	0.000142708	0.00092	0.00059	3.96536e-05	.
S100A11	1	152009387	139439332	A	G	genotyped	ENSG00000163191	splice_site	SPLICE_SITE_DONOR	.	0.00109409	0.00229	0.00079	0.0002389	0.000845763
OAS2	12	113444334	142538466	C	T	genotyped	ENSG00000111335	.	STOP_GAINED	stopgain	9.51384e-05	.	.	1.647e-05	0.000153775
GYS2	12	21727182	150382575	G	A	genotyped	ENSG00000111713	stop_gained	STOP_GAINED	stopgain	0.000142708	.	.	0.0002553	0.000153775
KIAA1407	3	113699534	548883454	C	T	genotyped	ENSG00000163617	.	STOP_GAINED	stopgain	0.000285415	0.00046	0.0002	8.68823e-05	.
PMS2	7	6026457	201451115	T	A	genotyped	ENSG00000122512	.	STOP_GAINED	stopgain	0.000332984	.	.	7.90002e-06	.
TRIP11	14	92471238	149562813	G	A	genotyped	ENSG00000100815	.	STOP_GAINED	stopgain	0.000142708	.	.	2.471e-05	0.000230698
PLA1A	3	119319249	115748229	G	A	imputed	ENSG00000144837	.	STOP_GAINED	stopgain	0.00215391	0.00412	0.00493	0.0006051	.
C6	5	41150035	76202909	A	G	genotyped	ENSG00000039537	splice_site	SPLICE_SITE_DONOR	.	0.000998953	0.00183	0.00118	0.002298	0.0030755
AAGAB	15	67528398	200564757	G	A	genotyped	ENSG00000103591	.	STOP_GAINED	stopgain	9.51384e-05	.	.	2.40104e-05	.
SH2D3A	19	6755081	142596297	G	A	genotyped	ENSG00000125731	.	STOP_GAINED	stopgain	4.75692e-05	.	.	0.0001318	0.000230663
FAM65C	20	49208975	116291748	C	T	genotyped	ENSG00000042062	stop_gained	.	stopgain	0.000237846	0	0.0002	1.655e-05	8.23181e-05
TEX14	17	56690784	141801212	G	A	genotyped	ENSG00000121101	.	STOP_GAINED	stopgain	0.000237846	.	.	0.0008484	0.000845763
GRAMD2	15	72457714	201316363	G	C	genotyped	ENSG00000175318	stop_gained	STOP_GAINED	stopgain	4.75692e-05	0.00092	0.00039	0.00014276	.
RGS11	16	324252	145112941	C	T	genotyped	ENSG00000076344	.	STOP_GAINED	stopgain	0.000761107	.	0.00059	0.0001735	0.00100046
KIF27	9	86523532	147431079	G	A	genotyped	ENSG00000165115	.	STOP_GAINED	stopgain	0.000142708	.	.	3.295e-05	7.68876e-05
ROS1	6	117683844	200145587	C	T	genotyped	ENSG00000047936	stop_gained	STOP_GAINED	stopgain	9.51384e-05	0	0.0002	8.70432e-05	0.000153775
ABHD12B	14	51348345	138523238	G	T	genotyped	ENSG00000131969	splice_site	SPLICE_SITE_DONOR	.	0.00190277	0.00321	0.00197	0.008549	0.00699677
SLC5A11	16	24873990	147549055	G	A	genotyped	ENSG00000158865	stop_gained	STOP_GAINED	stopgain	0.000428123	0.00046	0.00039	0.0007083	0.00146221
CFHR4	1	196871610	199547603	A	T	genotyped	ENSG00000134365	.	STOP_GAINED	stopgain	0.000998953	0.00092	0.00079	0.000271865	0.000726158
PIWIL4	11	94310641	572857995	C	T	genotyped	ENSG00000134627	.	STOP_GAINED	stopgain	0.000332984	0.00046	0.0002	0.0001039	.
EAF2	3	121573568	200203978	C	G	genotyped	ENSG00000145088	.	STOP_GAINED	stopgain	0.000285415	.	.	0.000119881	0.000153917
FAM177B	1	222920384	144113819	C	T	genotyped	ENSG00000197520	stop_gained	.	stopgain	0.000428123	0.00046	0.0002	0.0001977	0.000691988
AMPD3	11	10518459	150860475	C	T	genotyped	ENSG00000133805	.	STOP_GAINED	stopgain	4.75692e-05	.	0.0002	0.0001071	0.000153965
ENGASE	17	77078128	777015506	C	T	genotyped	ENSG00000167280	.	STOP_GAINED	stopgain	0.000142708	.	.	1.60746e-05	.
SNX31	8	101624235	201387998	G	A	genotyped	ENSG00000174226	stop_gained	STOP_GAINED	stopgain	4.75692e-05	0.00046	0.0002	8.69345e-05	.
SLAMF8	1	159799808	10430458	C	T	genotyped	ENSG00000158714	.	STOP_GAINED	stopgain	0.000570831	0.00641	0.00651	0.003344	7.68876e-05
DHX58	17	40261382	145447726	C	T	genotyped	ENSG00000108771	.	STOP_GAINED	stopgain	0.000142708	.	.	0.0002553	0.000230663
WDR69	2	228758635	139970617	T	G	imputed	ENSG00000123977	splice_site	SPLICE_SITE_DONOR	.	4.79616e-05	0.00092	0.00039	2.473e-05	.
C1orf50	1	43239249	150987262	C	T	genotyped	ENSG00000164008	.	STOP_GAINED	stopgain	4.75692e-05	.	.	9.884e-05	0.000230663
TNFRSF25	1	6522724	145286562	C	T	genotyped	ENSG00000215788	.	SPLICE_SITE_ACCEPTOR	exonic;splicing	0.0012368	.	0.00039	0.0004118	0.00207597
CYP3A5	7	99273810	200579169	T	TC	imputed	ENSG00000106258	.	FRAME_SHIFT	frameshift substitution	4.75692e-05	0.00595	0.00375	0.00739896	.
PWP1	12	108098435	202149257	C	T	genotyped	ENSG00000136045	.	STOP_GAINED	stopgain	4.75692e-05	.	.	7.90952e-06	7.68876e-05
C11orf35	11	558768	147165803	T	G	imputed	ENSG00000185522	splice_site	SPLICE_SITE_ACCEPTOR	.	0.000143116	0.00046	0.0002	2.478e-05	.
RAD52	12	1023218	11571486	G	T	genotyped	ENSG00000002016	.	STOP_GAINED	stopgain	0.00827704	0.01694	0.0215	0.0167269	.
MST1R	3	49934828	61734381	G	A	genotyped	ENSG00000164078	stop_gained	STOP_GAINED	stopgain	0.00304443	0.00412	0.00296	0.0006177	0.00138398
FGL1	8	17731899	61744652	G	A	genotyped	ENSG00000104760	.	STOP_GAINED	stopgain	0.000285415	.	.	0.0001812	.
TTC21A	3	39169851	201823963	C	T	genotyped	ENSG00000168026	.	STOP_GAINED	stopgain	9.51384e-05	.	.	1.60961e-05	0.000161108
ZNF410	14	74361075	148053441	G	A	imputed	ENSG00000119725	.	STOP_GAINED	stopgain	0.00033541	0.00092	0.00039	0.0001742	.
DMGDH	5	78340149	139044238	C	T	genotyped	ENSG00000132837	.	STOP_GAINED	stopgain	0.000380554	0.00092	0.00059	0.001631	0.000768876
CCDC64B	16	3081004	199875074	G	A	genotyped	ENSG00000162069	.	STOP_GAINED	stopgain	0.00256874	.	0.00118	0.000466505	0.000806062
C11orf52	11	111795081	201849280	A	T	imputed	ENSG00000149300	stop_gained	STOP_GAINED	stopgain	9.53471e-05	0.00046	0.0002	7.92104e-06	.
ZNF155	19	44495784	142524135	C	T	imputed	ENSG00000204920	.	STOP_GAINED	stopgain	0.000143116	0.00229	0.00059	2.36821e-05	.
EML3	11	62370230	200340442	C	T	genotyped	ENSG00000149499	.	SPLICE_SITE_DONOR	exonic;splicing	4.75692e-05	.	.	4.90571e-05	.
IL17RB	3	53891664	201885938	C	T	genotyped	ENSG00000056736	stop_gained	STOP_GAINED	stopgain	0.000523261	0	0.0002	3.9497e-05	7.68876e-05
MMP21	10	127458937	137955225	C	T	genotyped	ENSG00000154485	stop_gained	STOP_GAINED	stopgain	4.75692e-05	0.00046	0.0002	3.295e-05	7.68876e-05
ADAM18	8	39468204	143967659	C	G	genotyped	ENSG00000168619	.	STOP_GAINED	stopgain	0.000237846	0.00183	0.00079	0.001606	0.000384852
MYH4	17	10354159	770706390	G	A	genotyped	ENSG00000264424	.	STOP_GAINED	stopgain	4.75692e-05	.	.	3.9482e-05	.
GPLD1	6	24476438	139690401	G	A	genotyped	ENSG00000112293	.	STOP_GAINED	stopgain	9.51384e-05	.	.	5.812e-05	0.000230698
CPSF3L	1	1256453	200498230	G	A	genotyped	ENSG00000127054	.	STOP_GAINED	stopgain	0.000190277	0.00046	0.0002	4.89628e-05	0.000153775
NOX3	6	155776182	143358981	G	A	genotyped	ENSG00000074771	.	STOP_GAINED	stopgain	0.000903815	.	0.0002	0.0002965	0.000461326
MLKL	16	74729241	143888906	G	A	genotyped	ENSG00000168404	stop_gained	STOP_GAINED	stopgain	0.00299686	0.00183	0.00118	5.765e-05	0.000153894
TEP1	14	20846689	140696200	C	T	genotyped	ENSG00000129566	stop_gained	STOP_GAINED	stopgain	0.000332984	0	0.00039	1.647e-05	0.000153775
METTL2B	7	128119353	147091233	G	A	genotyped	ENSG00000165055	.	STOP_GAINED	stopgain	0.000237846	.	0.0002	9.884e-05	0.000538213
TRIM40	6	30115320	115651142	G	T	imputed	ENSG00000204614	splice_site	SPLICE_SITE_DONOR	.	0.01417	0.00504	0.0069	0.008472	0.00936019
NME6	3	48336643	142896746	G	A	genotyped	ENSG00000172113	.	STOP_GAINED	stopgain	4.75692e-05	.	.	3.295e-05	7.68876e-05
SLC30A8	8	118165323	200185429	C	T	genotyped	ENSG00000164756	.	STOP_GAINED	stopgain	0.000190277	.	.	0.000254136	7.68876e-05
C2orf56	2	37475421	142954245	T	A	genotyped	ENSG00000186143	stop_gained	.	stopgain	0.000951384	0.00046	0.0002	0.0001153	0.000768876
HTR2B	2	231988421	79874540	G	A	genotyped	ENSG00000135914	.	STOP_GAINED	stopgain	4.75692e-05	0.00092	0.00039	0.001178	7.68876e-05
HTRA4	8	38840075	116073133	G	A	genotyped	ENSG00000169495	splice_site	SPLICE_SITE_DONOR	.	0.00128437	0.00092	0.00099	0.0003706	0.00169153
TRPM1	15	31334322	758321026	C	T	genotyped	ENSG00000134160	.	STOP_GAINED	stopgain	4.75692e-05	.	.	1.60169e-05	.
PZP	12	9321534	145240281	G	A	genotyped	ENSG00000126838	stop_gained	STOP_GAINED	stopgain	0.00109409	0.00229	0.0014	0.005395	0.00361372
KRTCAP2	1	155142286	199976320	G	A	imputed	ENSG00000163463	stop_gained	.	stopgain	0.00019216	0.00046	0.0002	9.29333e-05	0.000153846
MNS1	15	56736015	185005213	G	A	genotyped	ENSG00000138587	stop_gained	STOP_GAINED	stopgain	4.75692e-05	0.00046	0.00039	0.0003542	7.71367e-05
SYNE3	14	95932441	200390743	G	A	genotyped	ENSG00000176438	.	STOP_GAINED	stopgain	0.000428123	.	.	4.74811e-05	0.000153775
C17orf66	17	34190524	183997741	G	A	genotyped	ENSG00000172653	stop_gained	.	stopgain	4.75692e-05	0.00046	0.0002	2.471e-05	.
DNAAF2	14	50100283	139416233	G	A	genotyped	ENSG00000165506	.	STOP_GAINED	stopgain	4.75692e-05	.	.	1.647e-05	.
APPL2	12	105605026	138491961	G	A	genotyped	ENSG00000136044	stop_gained	STOP_GAINED	stopgain	0.00137951	0.00183	0.00079	0.001441	0.000845763
MEGF11	15	66209165	199673237	C	T	genotyped	ENSG00000157890	.	SPLICE_SITE_DONOR	exonic;splicing	0.000285415	.	.	8.89363e-05	7.69349e-05
AIFM2	10	71883681	142042538	G	A	genotyped	ENSG00000042286	stop_gained	STOP_GAINED	stopgain	0.000380554	0.00092	0.00039	0.0001153	0.00030755
GSTA5	6	52697739	147886318	C	T	genotyped	ENSG00000182793	stop_gained	.	stopgain	0.00318714	0.00229	0.0012	0.0005024	0.0018453
C4orf29	4	128951772	149965291	C	T	genotyped	ENSG00000164074	stop_gained	.	stopgain	4.75692e-05	0.00046	0.0002	2.483e-05	8.44309e-05
ABCA7	19	1054255	201060968	G	A	genotyped	ENSG00000064687	.	STOP_GAINED	stopgain	0.000998953	.	0.00059	0.000507886	0.000154631
PDE11A	2	178969133	185683687	T	A	genotyped	ENSG00000128655	.	STOP_GAINED	stopgain	0.00642184	0.00458	0.00296	0.000911417	.
PCDHGA9	5	140783660	142628885	C	T	imputed	ENSG00000261934	.	STOP_GAINED	stopgain	4.76599e-05	0.00137	0.00059	4.138e-05	.
CLEC4A	12	8288179	143608533	A	T	genotyped	ENSG00000111729	splice_site	SPLICE_SITE_ACCEPTOR	.	0.000190277	0.00092	0.0002	8.236e-05	0.000153775
RC3H1	1	173930217	184799841	C	A	imputed	ENSG00000135870	stop_gained	STOP_GAINED	stopgain	9.51384e-05	0.00046	0.00039	8.236e-06	.
GUF1	4	44688041	141526764	G	A	genotyped	ENSG00000151806	splice_site	SPLICE_SITE_DONOR	.	0.0137475	0.01236	0.01203	0.011	0.000538296
EMR2	19	14863149	148074899	C	A	genotyped	ENSG00000127507	.	STOP_GAINED	stopgain	0.000142708	.	.	0.000453	0.000691988
BFSP1	20	17479551	199579980	G	T	genotyped	ENSG00000125864	.	STOP_GAINED	stopgain	4.75692e-05	.	.	.	.
CROCC	1	17273397	140906244	C	T	imputed	ENSG00000058453	stop_gained	.	stopgain	0.000143651	0.00229	0.00276	0.0001743	0.000390503
C11orf74	11	36669592	147309571	G	T	genotyped	ENSG00000166352	.	STOP_GAINED	stopgain	4.75692e-05	.	.	3.295e-05	7.69231e-05
COL21A1	6	56044484	755412310	C	A	imputed	ENSG00000124749	.	STOP_GAINED	stopgain	0.000430087	0.00046	0.0002	8.86754e-05	.
ARHGEF28	5	73165961	182538676	G	A	imputed	ENSG00000214944	.	STOP_GAINED	stopgain	4.78973e-05	0.00046	0.0002	1.655e-05	.
WDR27	6	170060843	201122874	G	A	genotyped	ENSG00000184465	.	STOP_GAINED	stopgain	0.00190277	0.00137	0.0008	0.000795935	0.000501253
CCDC81	11	86119193	151280017	C	T	genotyped	ENSG00000149201	.	STOP_GAINED	stopgain	9.51384e-05	.	.	3.295e-05	0.000153822
LY9	1	160784242	201781755	G	T	imputed	ENSG00000122224	.	STOP_GAINED	stopgain	4.77281e-05	0.00137	0.00059	0.000105561	.
NRCAM	7	107807429	201318713	G	A	imputed	ENSG00000091129	.	STOP_GAINED	stopgain	0.000144161	0.00092	0.0002	8.16473e-06	.
TEX9	15	56683503	139609954	C	G	genotyped	ENSG00000151575	stop_gained	STOP_GAINED	stopgain	4.75692e-05	0.00046	.	3.295e-05	0.000154226
CCDC155	19	49894184	546042971	G	A	imputed	ENSG00000161609	splice_site	SPLICE_SITE_DONOR	.	0.000620584	0.00046	0.00039	2.49174e-05	.
AC018755.11	19	52097396	151333477	TC	T	imputed	.	frameshift_indel	.	frameshift substitution	0.002178	0.00916	0.01026	0.001522	.
CORO7	16	4414415	186225224	C	G	imputed	ENSG00000262246	splice_site	SPLICE_SITE_ACCEPTOR	.	0.000629479	0.00137	0.00099	0.0002464	0.000621697
CATSPER3	5	134346201	149182913	C	T	genotyped	ENSG00000152705	stop_gained	.	stopgain	0.000475692	0	0.0002	0.0001153	0.000153775
SIDT1	3	113303574	200959519	C	T	genotyped	ENSG00000072858	.	STOP_GAINED	stopgain	0.0012368	.	.	0.000445803	0.000384438
XIRP1	3	39228815	143358177	T	A	genotyped	ENSG00000168334	.	STOP_GAINED	stopgain	0.00142708	.	.	8.237e-05	.
NUP62	19	50412230	113473061	C	T	genotyped	ENSG00000213024	.	SPLICE_SITE_DONOR	exonic;splicing	0.00608886	0.00366	0.00631	0.001336	0.00400555
TMEM231	16	75589922	200063331	G	T	genotyped	ENSG00000205084	.	STOP_GAINED	stopgain	0.000190277	.	.	0.000180995	0.00033687
MYBPC2	19	50951587	202179599	G	A	imputed	ENSG00000086967	stop_gained	STOP_GAINED	stopgain	9.51928e-05	0.00046	0.0002	.	.
MTERFD2	2	242036732	140544281	G	A	genotyped	ENSG00000122085	.	STOP_GAINED	stopgain	4.75692e-05	.	.	4.118e-05	0.000153775
HEXA	15	72638575	147324677	C	G	genotyped	ENSG00000213614	.	SPLICE_SITE_DONOR	exonic;splicing	0.000285415	.	.	8.236e-05	0.000230911
ALLC	2	3727551	200659457	C	T	genotyped	ENSG00000151360	stop_gained	STOP_GAINED	stopgain	0.00137951	0.00092	0.00059	0.000272445	0.000637552
ACCN3	7	150749289	145339468	C	T	genotyped	ENSG00000197150	stop_gained	STOP_GAINED	stopgain	0.000190277	0.00046	0.00039	0.0004283	0.000845763
SLC8B1	12	113758880	146098247	C	A	genotyped	ENSG00000089060	.	STOP_GAINED	stopgain	0.000475692	.	.	0.0007743	0.000768994
MMP10	11	102646042	150825082	G	A	genotyped	ENSG00000166670	stop_gained	STOP_GAINED	stopgain	0.000285415	0.00046	0.0002	0.0001071	0.000307598
DNAJC27	2	25180786	148479643	G	A	genotyped	ENSG00000115137	.	STOP_GAINED	stopgain	4.75692e-05	.	.	2.471e-05	7.68876e-05
HAVCR1	5	156484908	186293337	C	T	imputed	ENSG00000113249	splice_site	SPLICE_SITE_DONOR	.	9.51837e-05	0.00183	0.00099	4.963e-05	.
MYOC	1	171621616	74315337	G	A	genotyped	ENSG00000034971	.	STOP_GAINED	stopgain	4.75692e-05	0.00229	0.00138	0.0006836	.
SULT1B1	4	70620911	145432692	G	A	genotyped	ENSG00000173597	.	STOP_GAINED	stopgain	9.51384e-05	.	0.0002	4.942e-05	0.000153775
NMRAL1	16	4519398	141368083	G	A	genotyped	ENSG00000153406	.	STOP_GAINED	stopgain	0.00166492	.	0.0002	0.0002883	0.00153917
ZNF577	19	52380625	149543099	G	A	genotyped	ENSG00000161551	stop_gained	STOP_GAINED	stopgain	0.000808677	0.00321	0.00296	0.0021	0.000153775
FAM166B	9	35563313	201489188	G	A	imputed	ENSG00000215187	stop_gained	STOP_GAINED	stopgain	9.59141e-05	0.00183	0.0002	1.60927e-05	.
SETD2	3	47162312	115542291	G	A	imputed	ENSG00000181555	stop_gained	.	stopgain	4.78332e-05	0.00046	0.0002	8.236e-06	.
SLC22A14	3	38355348	188150140	C	T	imputed	ENSG00000144671	stop_gained	STOP_GAINED	stopgain	0.000623322	0.00092	0.0002	8.236e-06	.
C12orf56	12	64664420	201212935	G	T	genotyped	ENSG00000185306	stop_gained	STOP_GAINED	stopgain	0.000190277	0.00092	0.00039	0.000493943	0.000749875
CRNKL1	20	20032934	141746930	A	G	genotyped	ENSG00000101343	splice_site	SPLICE_SITE_DONOR	.	0.00304443	0.00092	0.00118	0.0005848	0.00261418
CFH	1	196712659	368674604	G	T	genotyped	ENSG00000000971	.	STOP_GAINED	stopgain	4.75692e-05	.	.	.	.
CIZ1	9	130941414	200755404	G	A	imputed	ENSG00000148337	stop_gained	STOP_GAINED	stopgain	0.000143048	0.00046	0.0002	.	.
SCARA3	8	27516689	140763076	C	G	genotyped	ENSG00000168077	stop_gained	STOP_GAINED	stopgain	0.000142708	0.00046	.	0.0001071	0.000230663
LZTFL1	3	45868933	201401210	G	A	imputed	ENSG00000163818	.	STOP_GAINED	stopgain	4.76009e-05	0.00046	.	.	.
ORC3	6	88362850	148245971	G	T	genotyped	ENSG00000135336	.	STOP_GAINED	stopgain	0.000285415	.	.	0.0001318	0.000384438
STAB2	12	104031811	149696858	C	T	genotyped	ENSG00000136011	.	STOP_GAINED	stopgain	4.75692e-05	0.00046	0.00079	4.942e-05	7.68876e-05
NME8	7	37924000	150497712	G	T	genotyped	ENSG00000086288	.	STOP_GAINED	stopgain	0.000570831	.	.	0.0002224	0.000384675
WISP1	8	134233014	201113527	T	A	imputed	ENSG00000104415	.	STOP_GAINED	stopgain	4.78149e-05	0.00137	0.00039	8.15887e-06	.
ABCA8	17	66899515	201738885	G	A	genotyped	ENSG00000141338	.	STOP_GAINED	stopgain	0.000190277	.	.	5.52626e-05	0.000230663
AGPHD1	15	78807407	183603441	T	A	genotyped	.	stop_gained	STOP_GAINED	stopgain	0.00627914	0.00366	0.00355	0.00855	0.0107191
FSD2	15	83451646	201216956	A	C	genotyped	ENSG00000186628	.	STOP_GAINED	stopgain	0.000713538	.	.	0.000136279	0.000336304
TACC2	10	123846924	201869943	C	T	genotyped	ENSG00000138162	.	STOP_GAINED	stopgain	0.000856246	.	0.0002	0.000230495	0.00030755
VPS41	7	38783140	199716160	G	A	genotyped	ENSG00000006715	.	STOP_GAINED	stopgain	0.0006184	.	.	0.00022148	0.000153822
PRKD1	14	30093411	201154555	G	A	genotyped	ENSG00000184304	.	STOP_GAINED	stopgain	0.000380554	.	.	3.95138e-05	7.68994e-05
ANXA9	1	150967173	189667604	C	T	imputed	ENSG00000143412	stop_gained	.	stopgain	0.000190985	0.00046	0.0002	2.37451e-05	.
BOLL	2	198636651	149921275	A	T	imputed	ENSG00000152430	stop_gained	STOP_GAINED	stopgain	0.000142898	0.00046	0.0002	8.238e-06	.
USHBP1	19	17366334	201739971	G	A	genotyped	ENSG00000130307	.	STOP_GAINED	stopgain	4.75692e-05	.	.	0.000105993	.
CYP2B6	19	41515932	190463703	C	T	imputed	ENSG00000197408	.	STOP_GAINED	stopgain	9.58038e-05	0.00092	0.00039	7.413e-05	7.68876e-05
RP1L1	8	10480387	138816053	G	GA	imputed	ENSG00000183638	frameshift_indel	.	frameshift substitution	4.88472e-05	0.00778	.	0.00209194	0.000953371
ZNF704	8	81599629	200928219	G	T	genotyped	ENSG00000164684	.	STOP_GAINED	stopgain	4.75692e-05	.	.	0.000269107	.
BCO2	11	112072871	144400560	C	G	genotyped	ENSG00000197580	stop_gained	STOP_GAINED	stopgain	0.00199791	0.00046	0.00079	0.0003789	0.00138504
TRPM8	2	234890455	185474590	C	T	genotyped	ENSG00000144481	.	STOP_GAINED	stopgain	0.000332984	0.00046	0.00059	7.413e-05	7.68876e-05
C20orf185	20	31647696	11697151	G	T	genotyped	ENSG00000186190	splice_site	SPLICE_SITE_ACCEPTOR	.	0.00385311	0.00733	0.00533	0.007553	0.006843
PARP4	13	25017847	144638172	G	A	imputed	ENSG00000102699	stop_gained	STOP_GAINED	stopgain	0.000286752	0.00046	0.00039	4.942e-05	0.00030755
IL19	1	207014348	2243187	G	A	genotyped	ENSG00000142224	splice_site	SPLICE_SITE_ACCEPTOR	.	0.00708781	0.00183	0.00375	0.0009801	0.00299862
LCN6	9	139639621	148227688	C	A	imputed	ENSG00000267206	splice_site	SPLICE_SITE_DONOR	.	0.000143527	0.00046	0.0002	9.886e-05	0.00030755
CUL7	6	43010894	184458742	C	T	imputed	ENSG00000044090	stop_gained	STOP_GAINED	stopgain	9.54927e-05	0.00046	0.0002	8.237e-06	.
CST9L	20	23546725	200712432	C	A	imputed	ENSG00000101435	splice_site	SPLICE_SITE_ACCEPTOR	.	4.78698e-05	0.00046	.	7.89615e-06	.
TPMT	6	18143901	72552739	C	A	genotyped	ENSG00000137364	.	STOP_GAINED	stopgain	9.51384e-05	.	.	8.237e-05	0.000230663
DBT	1	100681641	74103423	C	A	genotyped	ENSG00000137992	stop_gained	STOP_GAINED	stopgain	0.000332984	0.00092	0.00118	9.06e-05	0.000153775
ARIH2	3	49016914	202082295	G	A	imputed	ENSG00000177479	splice_site	SPLICE_SITE_ACCEPTOR	.	0.000428735	0.00046	0.0002	7.93374e-06	.
C1orf61	1	156377693	199625429	G	T	genotyped	ENSG00000125462	.	STOP_GAINED	stopgain	0.000142708	.	.	0.000294026	7.69112e-05
CYP27A1	2	219677060	188850202	C	T	imputed	ENSG00000135929	stop_gained	STOP_GAINED	stopgain	4.76917e-05	0.00046	0.0002	8.236e-05	7.68876e-05
UBE2U	1	64707361	866624941	C	T	imputed	ENSG00000177414	stop_gained	STOP_GAINED	stopgain	0.000191608	0.00137	0.00197	0.000945286	.
EPHX2	8	27399009	138452999	C	T	genotyped	ENSG00000120915	.	STOP_GAINED	stopgain	4.75692e-05	.	.	0.0001318	7.68876e-05
ELSPBP1	19	48517566	200336076	G	A	imputed	ENSG00000169393	splice_site	SPLICE_SITE_DONOR	.	4.76826e-05	0.00046	0.0002	1.58758e-05	.
ART3	4	77003525	139877647	C	A	genotyped	ENSG00000156219	.	STOP_GAINED	stopgain	4.75692e-05	.	.	2.471e-05	7.68876e-05
ADH1A	4	100205872	190428650	C	G	genotyped	ENSG00000187758	splice_site	SPLICE_SITE_DONOR	.	0.000713538	0.00137	0.00059	0.0004695	.
C5	9	123744196	184484615	G	A	imputed	ENSG00000106804	.	STOP_GAINED	stopgain	0.000239395	0.00046	0.0002	3.295e-05	.
GOLGA3	12	133363374	772362060	C	T	genotyped	ENSG00000090615	splice_site	SPLICE_SITE_ACCEPTOR	.	0.00161735	0.00092	0.00197	0.000260647	.
MAPK13	6	36104454	199612050	C	T	imputed	ENSG00000156711	stop_gained	STOP_GAINED	stopgain	0.000572519	0.00046	0.0002	0.000172962	.
MYBPC2	19	50940779	192680999	G	A	genotyped	ENSG00000086967	splice_site	SPLICE_SITE_DONOR	.	0.00313957	0.00092	0.00138	0.0005049	0.002074
CMYA5	5	79041099	185458523	A	T	genotyped	ENSG00000164309	stop_gained	.	stopgain	0.000428123	0.00092	0.00039	0.0008281	0.00133311
CARD6	5	40841571	141244584	CTT	C	imputed	ENSG00000132357	frameshift_indel	FRAME_SHIFT	frameshift substitution	0.0026096	0.01145	0.01085	0.02	0.0202077
ZAN	7	100377138	141127397	A	AGGGC	imputed	ENSG00000146839	frameshift_indel	FRAME_SHIFT	frameshift substitution	0.00974088	0.0261	0.05661	0.03211	0.00483461
PLD2	17	4717774	191478800	G	T	genotyped	ENSG00000129219	stop_gained	.	stopgain	0.000856246	0.00092	0.00059	0.0003624	0.00030755
C3orf20	3	14755667	141714657	G	C	genotyped	ENSG00000131379	splice_site	SPLICE_SITE_DONOR	.	0.0024736	0.00275	0.00237	0.0005601	0.00115331
PCDHGA5	5	140744462	200656228	C	T	genotyped	ENSG00000253485	.	STOP_GAINED	stopgain	4.75692e-05	.	.	1.60604e-05	0.000241896
C9orf89	9	95873003	188791736	C	T	genotyped	ENSG00000165233	stop_gained	STOP_GAINED	stopgain	4.75692e-05	0.00137	0.00079	0.0001566	7.68876e-05
ZCCHC4	4	25316979	192992705	C	T	genotyped	ENSG00000168228	stop_gained	STOP_GAINED	stopgain	0.000142708	0.00092	0.00039	0.0003061	0.000412269
GDPD3	16	30119533	186718366	C	T	imputed	ENSG00000102886	splice_site	SPLICE_SITE_DONOR	exonic;splicing	9.57121e-05	0.00046	0.0002	8.30206e-06	.
SETD9	5	56209720	200145257	C	T	genotyped	ENSG00000155542	.	STOP_GAINED	stopgain	4.75692e-05	.	.	8.76969e-05	7.68876e-05
ZNF642	1	40955200	148785542	G	C	genotyped	ENSG00000187815	splice_site	SPLICE_SITE_ACCEPTOR	.	0.0012368	0.00092	0.00059	0.0001977	0.000615101
CHD1L	1	146737632	144288940	C	T	genotyped	ENSG00000131778	.	STOP_GAINED	stopgain	4.75692e-05	.	.	1.647e-05	0.000230663
WDR96	10	105928535	139080358	C	T	genotyped	ENSG00000197748	.	STOP_GAINED	stopgain	4.75692e-05	.	0.0002	9.884e-05	0.000230663
PADI3	1	17593310	199615967	C	T	genotyped	ENSG00000142619	.	STOP_GAINED	stopgain	0.000142708	.	0.0002	0.000134213	0.000230663
C11orf80	11	66589212	200769371	G	T	genotyped	ENSG00000173715	.	STOP_GAINED	stopgain	0.000380554	.	.	3.39466e-05	0.000244339
CYP2C8	10	96824643	72558195	G	A	genotyped	ENSG00000138115	.	STOP_GAINED	stopgain	0.000142708	.	.	0.0003047	0.000384438
ELSPBP1	19	48523114	34820992	G	A	imputed	ENSG00000169393	stop_gained	.	stopgain	0.000191004	0.00046	0.0002	4.942e-05	.
PEX13	2	61259137	146554084	C	T	genotyped	ENSG00000162928	.	STOP_GAINED	stopgain	4.75692e-05	.	.	8.236e-06	0.000153775
DZIP1L	3	137811315	144125944	C	T	imputed	ENSG00000158163	stop_gained	STOP_GAINED	stopgain	4.82346e-05	0.00046	0.0002	.	.
C4orf29	4	128949651	190125887	C	T	genotyped	ENSG00000164074	stop_gained	STOP_GAINED	stopgain	0.000237846	0.00046	0.0002	0.0002403	0.000424881
LIPE	19	42930418	199830207	C	T	genotyped	ENSG00000079435	splice_site	SPLICE_SITE_DONOR	.	0.000142708	0.00046	0.0002	2.46055e-05	7.68876e-05
TRAM1	8	71510234	200161704	G	A	imputed	ENSG00000067167	stop_gained	STOP_GAINED	stopgain	4.761e-05	0.00046	0.0002	1.77484e-05	.
BLM	15	91304245	200389141	C	T	genotyped	ENSG00000197299	.	STOP_GAINED	stopgain	4.75692e-05	.	.	0.000175623	0.000153941
RETSAT	2	85581474	150217356	T	A	genotyped	ENSG00000042445	stop_gained	STOP_GAINED	stopgain	0.0024736	0.00092	0.00059	0.00028	0.00115331
CST2	20	23805918	6049157	G	A	genotyped	ENSG00000170369	stop_gained	STOP_GAINED	stopgain	0.00870517	0.01145	0.01065	0.00327	0.0113025
BAZ2B	2	160285718	186284746	C	A	imputed	ENSG00000123636	.	STOP_GAINED	stopgain	0.000143472	0.00046	0.0002	.	.
TP53I3	2	24305773	143715832	G	A	genotyped	ENSG00000115129	.	STOP_GAINED	stopgain	0.000713538	.	.	0.0006754	0.000538213
KDM4C	9	6893142	200248939	C	A	genotyped	ENSG00000107077	.	STOP_GAINED	stopgain	4.75692e-05	.	.	0.00843892	.
IFRD2	3	50327904	200049097	C	T	imputed	ENSG00000214706	splice_site	SPLICE_SITE_ACCEPTOR	.	0.00181853	0.00092	0.0002	2.24245e-05	.
C17orf67	17	54872480	148745959	C	T	genotyped	ENSG00000214226	stop_gained	.	stopgain	0.00413852	0.00366	0.00237	0.0006527	0.00158228
HTR3D	3	183756058	187259526	C	T	genotyped	ENSG00000186090	.	STOP_GAINED	stopgain	4.75692e-05	0.00046	0.0002	6.589e-05	.
COL10A1	6	116446586	199808053	G	A	genotyped	ENSG00000123500	.	STOP_GAINED	stopgain	9.51384e-05	.	.	9.47373e-05	0.000153775
EFCAB2	1	245133746	202042622	G	A	genotyped	ENSG00000203666	splice_site	.	exonic;splicing	0.000285415	0.00412	0.00217	0.000266631	.
KCNQ1	11	2790111	17215500	C	T	genotyped	ENSG00000053918	.	STOP_GAINED	stopgain	4.75692e-05	.	.	0.000173	7.69112e-05
S100A4	1	153517129	144311700	C	T	genotyped	ENSG00000196154	splice_site	SPLICE_SITE_DONOR	.	0.000142708	0.00046	0.0002	0.0001071	0.000230663
MAPK15	8	144801320	151138393	C	A	genotyped	ENSG00000181085	stop_gained	STOP_GAINED	stopgain	0.0043288	0.00092	0.00138	0.00037	0.00171233
ABCA9	17	67004376	149937660	T	A	genotyped	ENSG00000154258	stop_gained	STOP_GAINED	stopgain	0.00171249	0	0.00039	2.474e-05	7.71367e-05
MSH4	1	76288152	146479652	C	T	genotyped	ENSG00000057468	.	STOP_GAINED	stopgain	0.000332984	.	.	5.766e-05	0.000230769
TTC22	1	55252738	150408858	C	T	genotyped	ENSG00000006555	stop_gained	.	stopgain	0.000142708	0.00275	0.00237	0.0005618	0.000231089
ABRA	8	107782283	185503369	G	A	imputed	ENSG00000174429	stop_gained	STOP_GAINED	stopgain	4.78835e-05	0.00046	0.0002	8.236e-06	.
EMR1	19	6897177	201883888	C	T	genotyped	ENSG00000174837	.	STOP_GAINED	stopgain	9.51384e-05	.	.	2.39166e-05	.
ABCC12	16	48145704	146815895	G	A	genotyped	ENSG00000140798	.	STOP_GAINED	stopgain	0.000428123	0.00046	0.00039	0.0001483	0.00061529
DNAJC5B	8	66992698	760752403	C	A	imputed	ENSG00000147570	stop_gained	STOP_GAINED	stopgain	4.75692e-05	0.00046	0.0002	.	.
ABCC12	16	48130781	36102575	C	T	genotyped	ENSG00000140798	.	STOP_GAINED	stopgain	0.0150319	0.01832	0.01893	0.023	0.0229196
USP45	6	99885246	118066385	G	T	genotyped	ENSG00000123552	.	STOP_GAINED	stopgain	0.000951384	0.00229	0.00118	0.001573	0.00115331
MEP1B	18	29797929	187452324	G	C	imputed	ENSG00000141434	splice_site	SPLICE_SITE_DONOR	.	0.000762195	0.00046	0.0002	8.275e-05	8.28089e-05
NUCB1	19	49404144	749759537	C	T	genotyped	ENSG00000104805	.	STOP_GAINED	stopgain	4.75692e-05	.	.	3.22612e-05	.
PGBD1	6	28251786	141311101	C	T	genotyped	ENSG00000137338	.	STOP_GAINED	stopgain	0.000380554	.	.	0.0004612	0.000153775
HSD17B13	4	88238244	61748262	C	T	imputed	ENSG00000170509	stop_gained	STOP_GAINED	stopgain	0.000827895	0.00183	0.00414	0.001441	0.00553591
MMP10	11	102649482	17860955	T	C	genotyped	ENSG00000166670	splice_site	SPLICE_SITE_ACCEPTOR	.	0.00875274	0.0087	0.00848	0.013	0.0146878
PLB1	2	28763306	781331942	C	T	genotyped	ENSG00000163803	.	STOP_GAINED	stopgain	0.000237846	.	.	9.176e-05	.
ALDH3B2	11	67432760	148583661	G	T	genotyped	ENSG00000132746	.	STOP_GAINED	stopgain	0.000237846	.	.	0.0004613	.
ECH1	19	39307735	199978570	G	C	genotyped	ENSG00000104823	stop_gained	STOP_GAINED	stopgain	9.51384e-05	0.00046	0.00039	0.000156152	.
PRR25	16	855449	184383320	C	T	imputed	ENSG00000167945	stop_gained	.	stopgain	9.54654e-05	0.00046	0.0002	0.0001414	8.2291e-05
ZNF212	7	148947412	199969571	C	T	imputed	ENSG00000170260	stop_gained	STOP_GAINED	stopgain	9.55384e-05	0.00046	.	1.58058e-05	.
IQGAP2	5	75902053	137988082	C	T	genotyped	ENSG00000145703	.	STOP_GAINED	stopgain	0.000428123	.	.	0.0002307	0.000384438
TOP1MT	8	144398258	148858677	G	A	genotyped	ENSG00000184428	stop_gained	STOP_GAINED	stopgain	0.000142708	0.00092	0.00039	3.94995e-05	.
SEC16B	1	177930789	200039773	G	C	imputed	ENSG00000120341	.	STOP_GAINED	stopgain	9.53743e-05	0.00046	0.00039	8.03729e-06	.
TFPI2	7	93516727	140695899	G	C	genotyped	ENSG00000105825	.	STOP_GAINED	stopgain	0.000332984	.	0.0002	9.884e-05	0.000384438
DCDC2B	1	32680494	199547562	C	T	genotyped	ENSG00000222046	.	STOP_GAINED	stopgain	4.75692e-05	.	.	0.00133973	0.000653915
NEK1	4	170509870	202115635	G	A	genotyped	ENSG00000137601	stop_gained	STOP_GAINED	stopgain	0.000190277	0.00092	0.0002	0.000156691	.
MSR1	8	16012594	41341748	G	A	genotyped	ENSG00000038945	stop_gained	STOP_GAINED	stopgain	0.00899058	0.00778	0.00552	0.007348	0.00738121
ZNF493	19	21588604	200428628	C	T	genotyped	ENSG00000196268	.	STOP_GAINED	stopgain	4.75692e-05	.	.	1.5814e-05	0.000153775
COX6B2	19	55865279	138900187	G	T	genotyped	ENSG00000160471	stop_gained	.	stopgain	0.00918086	0.00595	0.0069	0.001388	0.00634249
ST6GALNAC6	9	130658568	151098507	G	A	genotyped	ENSG00000160408	.	STOP_GAINED	stopgain	0.000380554	0.00046	0.00039	0.0001071	0.000230663
ASB10	7	150878244	149064245	G	A	genotyped	ENSG00000146926	.	STOP_GAINED	stopgain	0.000190277	.	0.0002	0.0002888	0.00023084
IGSF10	3	151171535	142596318	G	A	genotyped	ENSG00000152580	.	STOP_GAINED	stopgain	9.51384e-05	0.00092	0.00039	9.908e-05	0.000154823
MYOF	10	95168648	201653722	G	A	genotyped	ENSG00000138119	.	STOP_GAINED	stopgain	4.75692e-05	.	.	6.39846e-05	8.11688e-05
SMTNL1	11	57313797	184907637	C	T	imputed	ENSG00000214872	stop_gained	.	stopgain	0.00213571	0.00412	0.003	0.0008773	0.0021987
FUT10	8	33246996	140205664	C	A	genotyped	ENSG00000172728	.	STOP_GAINED	stopgain	9.51384e-05	.	.	8.236e-05	7.68876e-05
NR1I3	1	161200970	144211465	G	A	genotyped	ENSG00000143257	.	STOP_GAINED	stopgain	0.000332984	.	0.00039	9.884e-05	0.000461326
UCP3	11	73716889	104894319	G	A	genotyped	ENSG00000175564	.	STOP_GAINED	stopgain	0.00442394	0.00275	0.00276	0.0006507	0.00223317
TXNDC6	3	138038318	200110902	A	G	imputed	ENSG00000181322	splice_site	SPLICE_SITE_DONOR	.	9.58865e-05	0.00046	0.0002	8.03742e-06	.
NPC1L1	7	44578780	145297799	G	A	genotyped	ENSG00000015520	.	STOP_GAINED	stopgain	4.75692e-05	.	.	7.413e-05	0.000230663
ELSPBP1	19	48519212	199756045	C	T	imputed	ENSG00000169393	stop_gained	STOP_GAINED	stopgain	4.761e-05	0.00046	0.0002	7.89553e-06	.
FSTL3	19	681489	199545804	C	A	imputed	ENSG00000070404	stop_gained	STOP_GAINED	stopgain	4.76463e-05	0.00046	0.0002	2.59036e-05	.
SLC17A1	6	25799043	74521692	C	T	genotyped	ENSG00000124568	stop_gained	.	stopgain	0.00532775	0.00458	0.00335	0.0009966	0.00361372
ALOX15B	17	7950324	762807712	C	T	genotyped	ENSG00000179593	.	STOP_GAINED	stopgain	0.000332984	.	.	0.000726526	.
BTN3A2	6	26373326	200135502	G	C	imputed	ENSG00000186470	splice_site	SPLICE_SITE_DONOR	.	4.76508e-05	0.00046	0.0002	7.94269e-06	.
SLC22A14	3	38348743	753331	A	C	genotyped	ENSG00000144671	splice_site	SPLICE_SITE_ACCEPTOR	.	0.00570831	0.07372	0.06016	0.02	0.000615101
EGFL8	6	32134395	141826798	C	G	genotyped	ENSG00000241404	.	STOP_GAINED	stopgain	0.00199791	0.00321	0.00256	0.003138	0.00343602
KIF9	3	47282435	139797855	G	A	genotyped	ENSG00000088727	.	STOP_GAINED	stopgain	0.000285415	0.00046	.	0.0001071	0.000153775
PMFBP1	16	72153820	148793975	C	T	genotyped	ENSG00000118557	.	STOP_GAINED	stopgain	4.75692e-05	.	.	0.0003542	0.000153894
NLRP6	11	284264	143910450	C	T	genotyped	ENSG00000174885	.	STOP_GAINED	stopgain	0.000142708	.	0.0002	5.766e-05	0.00030755
ARHGAP9	12	57872944	201040339	A	T	imputed	ENSG00000123329	.	STOP_GAINED	stopgain	0.000143362	0.00046	0.0002	7.89415e-06	.
TEX35	1	178490010	148057293	G	A	genotyped	ENSG00000240021	.	SPLICE_SITE_DONOR	exonic;splicing	4.75692e-05	.	0.0002	0.0001894	0.000230663
C2orf65	2	74787292	146997100	G	A	genotyped	.	stop_gained	.	stopgain	0.000903815	0.00046	0.0002	0.0001647	0.000845763
C16orf55	16	89724661	114844459	G	T	genotyped	ENSG00000167523	stop_gained	STOP_GAINED	stopgain	0.00285415	0.00092	0.00296	0.0004777	0.00153894
ADCK1	14	78392248	376101841	C	T	genotyped	ENSG00000063761	.	STOP_GAINED	stopgain	4.75692e-05	0.00092	0.00039	2.36832e-05	0.000153775
REXO4	9	136278030	115553210	C	T	genotyped	ENSG00000148300	.	STOP_GAINED	stopgain	0.00256874	0.00046	0.00039	0.0005107	0.00138398
FAM98C	19	38897589	180979305	C	T	genotyped	ENSG00000130244	.	STOP_GAINED	stopgain	0.000523261	0.00046	0.00039	0.0001984	0.000726041
CD36	7	80302104	201657731	C	T	genotyped	ENSG00000135218	.	STOP_GAINED	stopgain	4.75692e-05	.	.	0.000105346	7.69586e-05
C17orf107	17	4803337	141567249	AACCGAAG	A	imputed	ENSG00000205710	frameshift_indel	.	frameshift substitution	0.000342801	0.01419	0.01617	0.003266	0.00151808
UTS2	1	7906785	202003995	CT	C	imputed	ENSG00000049247	.	FRAME_SHIFT	frameshift substitution	0.0022789	0.00549	0.00769	0.00121762	.
USP53	4	120190983	199791850	C	T	genotyped	ENSG00000145390	.	STOP_GAINED	stopgain	4.75692e-05	.	.	0.000158847	0.000170853
PPEF2	4	76787425	202109955	G	A	imputed	ENSG00000156194	.	STOP_GAINED	stopgain	4.77099e-05	0.00046	0.0002	7.90952e-06	.
TRIM22	11	5717667	527312667	C	T	genotyped	ENSG00000132274	.	STOP_GAINED	stopgain	9.51384e-05	.	0.0002	8.74029e-05	.
SH2D3A	19	6760707	149620409	G	A	genotyped	ENSG00000125731	.	STOP_GAINED	stopgain	0.000903815	0.00229	0.00118	0.0006754	0.000922651
ANGPTL6	19	10204469	201622589	G	C	genotyped	ENSG00000130812	.	STOP_GAINED	stopgain	0.000142708	.	.	0.000402634	0.000691988
CST4	20	23667730	146591687	G	A	imputed	ENSG00000101441	stop_gained	.	stopgain	0.000579151	0.00412	0.00197	0.0002306	0.000691988
OTOF	2	26750778	202086317	C	T	genotyped	ENSG00000115155	.	STOP_GAINED	stopgain	4.75692e-05	.	.	2.36974e-05	.
PSRC1	1	109825198	762893765	C	G	genotyped	ENSG00000134222	splice_site	SPLICE_SITE_ACCEPTOR	.	0.000285415	0.00046	0.0002	3.18324e-05	.
SPINK1	5	147207583	148954387	A	G	genotyped	ENSG00000164266	.	SPLICE_SITE_DONOR	exonic;splicing	0.000142708	0.00137	0.00079	0.0002884	0.000230663
CFTR	7	117282620	77010898	G	A	genotyped	ENSG00000001626	.	STOP_GAINED	stopgain	0.00114166	.	.	0.0003789	0.000461326
SYNE3	14	95921904	746767888	C	T	genotyped	ENSG00000176438	.	STOP_GAINED	stopgain	9.51384e-05	.	.	1.58597e-05	.
ECI1	16	2294440	140753801	G	C	genotyped	ENSG00000167969	.	STOP_GAINED	stopgain	4.75692e-05	.	.	0.000115462	0.000231018
RHD	1	25629818	141833592	T	G	imputed	ENSG00000187010	stop_gained	STOP_GAINED	stopgain	0.0158234	0.01419	0.0144	0.004068	0.0146701
CARD6	5	40843570	191121993	T	A	imputed	ENSG00000132357	stop_gained	STOP_GAINED	stopgain	4.79478e-05	0.00046	0.0002	.	.
CGN	1	151499539	140334393	C	T	genotyped	ENSG00000143375	stop_gained	STOP_GAINED	stopgain	0.000237846	0.00137	0.00059	9.884e-05	0.00030755
KIAA1429	8	95539199	148211804	G	A	imputed	ENSG00000164944	stop_gained	STOP_GAINED	stopgain	0.000381934	0.00046	0.0002	8.236e-06	.
C1orf112	1	169777033	139732947	T	G	genotyped	ENSG00000000460	.	STOP_GAINED	stopgain	4.75692e-05	.	.	4.942e-05	0.00030755
SERGEF	11	18028205	139679803	G	T	genotyped	ENSG00000129158	.	STOP_GAINED	stopgain	0.00209305	0.00046	0.00118	0.001524	0.00100108
CABP4	11	67225148	150115958	C	T	genotyped	ENSG00000175544	.	STOP_GAINED	stopgain	4.75692e-05	.	.	8.348e-06	7.71129e-05
HAL	12	96380932	758139144	G	A	genotyped	ENSG00000084110	.	STOP_GAINED	stopgain	0.00428123	0.00229	0.00237	0.00083817	.
TCEA3	1	23743767	188171734	T	A	genotyped	ENSG00000204219	stop_gained	STOP_GAINED	stopgain	0.000665969	0.00046	0.0002	4.139e-05	8.41751e-05
UGT1A4	2	234628238	201293328	C	T	imputed	ENSG00000244474	stop_gained	STOP_GAINED	stopgain	4.79111e-05	0.00046	0.0002	5.52477e-05	7.68876e-05
DNAH14	1	225140459	61745064	G	T	genotyped	ENSG00000185842	stop_gained	STOP_GAINED	stopgain	0.0156027	0.00641	0.01164	0.002734	0.0105514
PRSS12	4	119256730	146884286	G	A	genotyped	ENSG00000164099	stop_gained	STOP_GAINED	stopgain	9.51384e-05	0.00046	0.00059	2.471e-05	.
PALLD	4	169433067	201653170	C	T	imputed	ENSG00000129116	.	STOP_GAINED	stopgain	4.76236e-05	0.00046	0.0002	7.95596e-06	.
ELF5	11	34502482	201810763	G	A	genotyped	ENSG00000135374	.	STOP_GAINED	stopgain	4.75692e-05	.	.	7.91139e-05	.
SEMG2	20	43851696	148116830	G	T	genotyped	ENSG00000124157	stop_gained	.	stopgain	0.00585101	0.00275	0.00319	0.0009637	0.00276795
C17orf66	17	34191815	116191233	G	A	genotyped	ENSG00000172653	stop_gained	.	stopgain	4.75692e-05	0.00046	0.0002	0.001828	0.000538213
ABCB5	7	20725325	76179099	A	T	genotyped	ENSG00000004846	.	STOP_GAINED	stopgain	0.0124156	0.00504	0.0075	0.00229	0.00738121
KIAA0556	16	27733003	200353633	G	A	genotyped	ENSG00000047578	.	STOP_GAINED	stopgain	0.000190277	.	.	0.000223086	0.000153917
IL5RA	3	3143404	145682391	C	T	genotyped	ENSG00000091181	.	STOP_GAINED	stopgain	4.75692e-05	.	.	7.413e-05	0.000153775
UQCRH	1	46775989	201496001	G	A	imputed	ENSG00000173660	splice_site	SPLICE_SITE_DONOR	.	0.000381534	0.00046	0.0002	1.57913e-05	.
AXL	19	41762429	201240568	C	A	genotyped	ENSG00000167601	.	STOP_GAINED	stopgain	0.00128437	.	.	0.000726893	.
IL29	19	39788905	201191486	G	A	genotyped	ENSG00000182393	stop_gained	.	stopgain	9.51384e-05	0.00046	0.0002	3.21781e-05	.
GRHPR	9	37430644	148049120	G	A	genotyped	ENSG00000137106	.	SPLICE_SITE_DONOR	exonic;splicing	4.75692e-05	.	.	3.295e-05	0.000230663
KLRK1	12	10539574	145126988	T	A	genotyped	ENSG00000213809	.	STOP_GAINED	stopgain	0.000190277	.	.	9.062e-05	0.000384438
GMFG	19	39826105	189609402	G	A	imputed	ENSG00000130755	stop_gained	STOP_GAINED	stopgain	4.761e-05	0.00046	0.0002	0.0001565	.
ANKRD60	20	56796523	74675269	G	A	imputed	ENSG00000124227	stop_gained	.	stopgain	0.000246987	0.00504	0.00473	0.002346	0.00591327
NLRC3	16	3613008	182193415	A	C	imputed	ENSG00000167984	.	SPLICE_SITE_DONOR	exonic;splicing	0.000622129	0.00046	0.0002	.	.
CARD14	17	78162327	868512422	C	A	genotyped	ENSG00000141527	stop_gained	.	stopgain	0.000142708	0.00046	0.0002	9.66201e-05	.
SFTPD	10	81701758	200684113	G	A	genotyped	ENSG00000133661	.	STOP_GAINED	stopgain	0.000142708	.	.	1.58125e-05	.
PTGIR	19	47126996	199560500	G	A	genotyped	ENSG00000160013	.	STOP_GAINED	stopgain	0.000190277	.	.	0.000106424	.
AFM	4	74357772	201056224	C	T	genotyped	ENSG00000079557	stop_gained	STOP_GAINED	stopgain	0.000808677	0.00046	0.0002	0.000309082	0.000230663
AGER	6	32151664	35802968	C	T	genotyped	ENSG00000204305	.	STOP_GAINED	stopgain	0.00128437	.	0.00118	0.000366282	0.00165877
CNTN2	1	205039031	150948784	G	A	genotyped	ENSG00000184144	.	STOP_GAINED	stopgain	0.000285415	.	.	0.0001647	.
EMR2	19	14883276	776369256	G	C	imputed	ENSG00000127507	.	STOP_GAINED	stopgain	4.80584e-05	0.00046	0.0002	1.5827e-05	.
WDR90	16	716676	202035032	C	T	genotyped	ENSG00000161996	.	STOP_GAINED	stopgain	4.75692e-05	.	.	0.000123675	0.000155473
ENPP3	6	131971260	148423655	G	A	genotyped	ENSG00000154269	stop_gained	STOP_GAINED	stopgain	0.000237846	0.00092	0.00039	0.0001235	0.000153775
ZNF142	2	219521128	200699349	G	A	genotyped	ENSG00000115568	.	STOP_GAINED	stopgain	0.000808677	.	0.00059	0.000552341	0.000407631
SARDH	9	136536816	149391396	G	A	genotyped	ENSG00000123453	.	STOP_GAINED	stopgain	4.75692e-05	.	.	.	0.000231624
SFTPD	10	81702597	79085361	G	A	genotyped	ENSG00000133661	stop_gained	STOP_GAINED	stopgain	0.000523261	0.00092	0.00059	0.0001894	0.000691988
COL7A1	3	48628154	144023803	G	A	genotyped	ENSG00000114270	.	STOP_GAINED	stopgain	4.75692e-05	.	.	4.942e-05	0.000153775
TSPAN19	12	85423549	59822389	CA	C	imputed	ENSG00000231738	frameshift_indel	.	frameshift substitution	0.0161917	0.01694	0.01775	0.002963	0.0198427
ABCA9	17	67039819	145251776	G	T	genotyped	ENSG00000154258	.	STOP_GAINED	stopgain	0.000190277	.	0.0002	0.001046	0.000384438
EFHC1	6	52329830	201118016	C	T	genotyped	ENSG00000096093	.	STOP_GAINED	stopgain	4.75692e-05	.	.	2.37001e-05	0.000153775
OASL	12	121469316	201720090	T	A	genotyped	ENSG00000135114	.	STOP_GAINED	stopgain	9.51384e-05	.	.	5.52504e-05	7.68876e-05
SIGLEC1	20	3687141	150358287	C	A	genotyped	ENSG00000088827	stop_gained	STOP_GAINED	stopgain	0.0068024	0.00412	0.00631	0.009876	0.0080732
DIS3L	15	66610789	141249657	C	T	genotyped	ENSG00000166938	.	STOP_GAINED	stopgain	0.000475692	.	.	0.0002059	0.000230769
DEDD	1	161092853	74124643	G	A	imputed	ENSG00000158796	.	STOP_GAINED	stopgain	0.00221175	0.00504	0.00493	0.001128	0.00461326
AMBN	4	71465278	146148316	C	G	genotyped	ENSG00000178522	.	STOP_GAINED	stopgain	4.75692e-05	.	.	9.885e-05	0.000461326
CFHR2	1	196927185	41257904	G	T	genotyped	ENSG00000080910	stop_gained	.	stopgain	0.00190277	0.00687	0.00335	0.007454	0.00630478
MAMDC4	9	139748023	146167637	C	T	genotyped	ENSG00000177943	.	STOP_GAINED	stopgain	0.000332984	.	.	8.249e-05	0.00030755
BAG4	8	38050243	143482634	G	A	genotyped	ENSG00000156735	.	STOP_GAINED	stopgain	0.000665969	.	.	0.0003459	0.000538213
DEFA6	8	6783437	146649678	G	A	genotyped	ENSG00000164822	stop_gained	STOP_GAINED	stopgain	0.000380554	0	0.00039	0.001046	0.00169153
SARDH	9	136578196	61737867	G	A	genotyped	ENSG00000123453	.	STOP_GAINED	stopgain	0.000190277	.	.	0.0003296	0.000538213
KIF20A	5	137521689	200621216	C	G	imputed	ENSG00000112984	stop_gained	STOP_GAINED	stopgain	0.000143062	0.00046	0.0002	8.00064e-06	.
EXO1	1	242045260	146594026	C	T	genotyped	ENSG00000174371	.	STOP_GAINED	stopgain	4.75692e-05	0.00046	0.0002	0.0003048	0.000153965
UACA	15	70959149	201043161	G	A	genotyped	ENSG00000137831	.	STOP_GAINED	stopgain	4.75692e-05	.	.	7.12725e-05	.
DNAH7	2	196771409	201599303	G	A	genotyped	ENSG00000118997	.	STOP_GAINED	stopgain	0.000428123	.	.	0.000417315	0.000503525
GRB14	2	165378614	202140864	G	C	genotyped	ENSG00000115290	.	STOP_GAINED	stopgain	9.51384e-05	.	.	8.07546e-06	7.71605e-05
IGF2	11	2161430	200441006	G	A	genotyped	ENSG00000167244	.	STOP_GAINED	stopgain	0.0006184	0.00092	0.00079	0.000737113	0.000679876
PSMC6	14	53173920	140545868	G	T	genotyped	ENSG00000100519	.	STOP_GAINED	stopgain	0.00299686	0.00137	0.00099	0.0004945	0.00169153
SDSL	12	113874611	151114284	C	T	genotyped	ENSG00000139410	stop_gained	STOP_GAINED	stopgain	0.000951384	0.00092	0.0002	0.002034	0.00176841
ACSM1	16	20693591	143258524	G	A	genotyped	ENSG00000166743	.	STOP_GAINED	stopgain	0.000142708	.	.	4.942e-05	7.69112e-05
B4GALNT2	17	47246247	558689485	C	T	genotyped	ENSG00000167080	stop_gained	.	stopgain	0.00775378	0.00229	0.00454	0.00202089	.
SIRPG	20	1638341	202030267	C	T	imputed	ENSG00000089012	.	STOP_GAINED	stopgain	0.000288462	0.00046	0.0002	7.89889e-06	.
TPRX1	19	48305803	192305541	G	A	imputed	ENSG00000178928	.	SPLICE_SITE_DONOR	exonic;splicing	0.000493486	0.00412	0.00375	0.001629	0.00444646
DMGDH	5	78340265	200216040	G	A	genotyped	ENSG00000132837	.	STOP_GAINED	stopgain	9.51384e-05	0	0.00039	0.000173685	7.68876e-05
MFSD9	2	103343425	34960597	C	T	genotyped	ENSG00000135953	stop_gained	STOP_GAINED	stopgain	0.000332984	0.00046	0.00138	0.001516	0.000999539
APOC3	11	116701353	76353203	C	T	genotyped	ENSG00000110245	.	STOP_GAINED	stopgain	0.000332984	.	.	0.0006836	0.000230947
MYO1B	2	192265478	201158494	C	T	genotyped	ENSG00000128641	.	STOP_GAINED	stopgain	4.75692e-05	.	.	7.2799e-05	9.70874e-05
XYLB	3	38437052	140641713	C	T	genotyped	ENSG00000093217	.	STOP_GAINED	stopgain	0.000570831	0.00046	0.00059	0.0002553	0.000461326
AMZ1	7	2740380	140485254	C	T	genotyped	ENSG00000174945	stop_gained	STOP_GAINED	stopgain	0.000713538	0.00092	0.00039	9.887e-05	0.000230911
CRYZ	1	75190435	201608430	A	T	imputed	ENSG00000116791	.	STOP_GAINED	stopgain	9.58497e-05	0.00046	0.0002	7.90451e-06	.
CEP128	14	81209551	144928653	G	A	genotyped	ENSG00000100629	.	STOP_GAINED	stopgain	4.75692e-05	.	.	3.295e-05	.
MYH15	3	108147680	61744539	G	A	genotyped	ENSG00000144821	stop_gained	STOP_GAINED	stopgain	0.00361526	0.00229	0.00118	0.003012	0.00389977
C16orf79	16	2260126	199775669	C	T	imputed	ENSG00000182685	splice_site	SPLICE_SITE_DONOR	exonic;splicing	4.77509e-05	0.00046	0.0002	0.000176753	7.70891e-05
TMF1	3	69088019	200769311	G	A	imputed	ENSG00000144747	.	STOP_GAINED	stopgain	4.76372e-05	0.00046	0.0002	.	.
ZNF80	3	113955726	79892855	G	A	genotyped	ENSG00000174255	stop_gained	.	stopgain	0.017553	0.01282	0.01479	0.003929	0.0144549
KRT74	12	52965240	144445159	T	C	genotyped	ENSG00000170484	splice_site	SPLICE_SITE_ACCEPTOR	.	0.00428123	0.00137	0.00138	0.0009966	0.00169153
ANO7	2	242128114	148609049	C	T	genotyped	ENSG00000146205	stop_gained	STOP_GAINED	stopgain	0.000190277	0.00412	0.00158	0.005683	0.00215285
LRIT1	10	85994115	201482815	C	T	genotyped	ENSG00000148602	.	STOP_GAINED	stopgain	0.000142708	.	.	0.000179896	.
MYOM3	1	24432540	143187236	C	A	genotyped	ENSG00000142661	.	STOP_GAINED	stopgain	0.0006184	0.00458	0.00986	0.006146	.
RAPGEF6	5	130797753	201175304	C	A	imputed	ENSG00000158987	.	STOP_GAINED	stopgain	0.00153081	0.00046	0.0002	8.14133e-06	.
TDRD9	14	104429504	183636624	C	G	imputed	ENSG00000156414	stop_gained	.	stopgain	4.76599e-05	0.00046	0.0002	4.155e-05	.
LY6G6F	6	31675494	143715803	C	G	genotyped	ENSG00000204424	.	STOP_GAINED	stopgain	9.51384e-05	.	.	1.647e-05	0.000230663
CDC27	17	45249360	116976126	A	T	genotyped	ENSG00000004897	.	STOP_GAINED	stopgain	0.000475692	.	.	0.0153238	.
CROT	7	87005024	139049409	C	T	genotyped	ENSG00000005469	.	STOP_GAINED	stopgain	0.000713538	.	0.00039	0.0003871	0.000845763
CYP4X1	1	47501822	142075062	C	T	genotyped	ENSG00000186377	stop_gained	STOP_GAINED	stopgain	0.000903815	0.00046	0.0002	3.295e-05	0.000153775
ILVBL	19	15226727	143265797	C	T	genotyped	ENSG00000105135	.	STOP_GAINED	stopgain	4.75692e-05	.	.	1.647e-05	7.68876e-05
CFHR4	1	196871693	201480125	G	A	genotyped	ENSG00000134365	.	STOP_GAINED	stopgain	0.000475692	0.00046	0.0002	0.000103635	0.000542467
C2CD5	12	22670968	146325125	G	A	genotyped	ENSG00000111731	.	STOP_GAINED	stopgain	9.51384e-05	.	.	8.236e-06	0.000153775
CCDC7	10	32762951	201948918	C	T	genotyped	ENSG00000216937	.	STOP_GAINED	stopgain	4.75692e-05	.	.	0.00038157	0.000307834
CDKL2	4	76521525	56229013	C	T	genotyped	ENSG00000138769	splice_site	SPLICE_SITE_ACCEPTOR	.	0.0037104	0.00275	0.00178	0.008978	0.00561366
CLGN	4	141317334	151290768	C	A	genotyped	ENSG00000153132	.	STOP_GAINED	stopgain	4.75692e-05	.	.	8.236e-06	7.68876e-05
KLHDC9	1	161069277	150493322	G	A	genotyped	ENSG00000162755	.	STOP_GAINED	stopgain	0.0018552	.	0.00059	0.0003706	0.00153775
ESYT1	12	56531397	190627061	C	T	imputed	ENSG00000139641	stop_gained	STOP_GAINED	stopgain	0.000191004	0.00046	0.0002	1.647e-05	.
ERAP2	5	96219593	138972366	C	T	genotyped	ENSG00000164308	.	STOP_GAINED	stopgain	0.000428123	.	.	5.766e-05	0.000153775
CAPN12	19	39226036	78839992	G	A	genotyped	ENSG00000182472	stop_gained	.	stopgain	0.00166492	0.00092	0.00079	0.0002734	0.000693802
CPM	12	69263103	114853913	A	G	genotyped	ENSG00000135678	splice_site	SPLICE_SITE_DONOR	.	0.00275901	0.00229	0.00197	0.0005354	0.00130709
METRN	16	765948	201826680	G	T	imputed	ENSG00000103260	stop_gained	STOP_GAINED	stopgain	0.000239555	0.00137	.	.	.
SLC10A2	13	103701792	141838179	G	A	genotyped	ENSG00000125255	.	STOP_GAINED	stopgain	0.000142708	.	0.00039	5.766e-05	0.000153775
NDUFB4	3	120319987	201353070	T	A	genotyped	ENSG00000065518	.	STOP_GAINED	stopgain	4.75692e-05	.	.	0.000142209	.
C1orf100	1	244528021	200838303	C	T	genotyped	ENSG00000173728	.	STOP_GAINED	stopgain	0.000332984	.	0.0002	3.15741e-05	7.68876e-05
LRRC34	3	169514072	146400850	TAAAGG	T	imputed	ENSG00000171757	frameshift_indel	FRAME_SHIFT	frameshift substitution	0.00913107	0.0119	0.01164	0.003468	0.0135826
PLD4	14	105395221	201124199	G	A	genotyped	ENSG00000166428	.	STOP_GAINED	stopgain	4.75692e-05	.	.	1.65052e-05	0.000159312
IFNK	9	27524372	200880051	G	A	genotyped	ENSG00000147896	stop_gained	.	stopgain	9.51384e-05	0.00046	0.00039	0.00037256	0.000153775
CCDC78	16	775290	201824741	G	A	imputed	ENSG00000162004	.	STOP_GAINED	stopgain	4.75737e-05	0.00046	0.0002	8.15874e-06	.
PZP	12	9349283	201399213	T	A	imputed	ENSG00000126838	splice_site	SPLICE_SITE_ACCEPTOR	.	0.000572902	0.00046	0.0002	7.89989e-06	.
PSG5	19	43689280	141336497	C	T	genotyped	ENSG00000204941	stop_gained	STOP_GAINED	stopgain	0.0012368	0.00137	0.00138	0.0003625	0.00138504
NOC3L	10	96104663	141399172	G	A	genotyped	ENSG00000173145	.	STOP_GAINED	stopgain	9.51384e-05	.	.	5.766e-05	0.000307645
TGM6	20	2380225	201338900	C	T	genotyped	ENSG00000166948	.	STOP_GAINED	stopgain	0.000142708	.	.	8.69167e-05	.
PTCD1	7	99030993	754136772	G	A	imputed	ENSG00000106246	.	STOP_GAINED	stopgain	9.57396e-05	0.00046	0.00039	7.89802e-05	.
EMR2	19	14877841	143325445	G	A	imputed	ENSG00000127507	.	STOP_GAINED	stopgain	0.000239693	0.00183	0.00118	0.001044	0.00339014
TGM4	3	44945470	200982271	C	T	genotyped	ENSG00000163810	stop_gained	STOP_GAINED	stopgain	0.000237846	0.00046	0.00039	0.000135303	7.68876e-05
HTR3B	11	113815441	150117061	A	T	genotyped	ENSG00000149305	stop_gained	.	stopgain	9.51384e-05	0.00046	0.0002	8.236e-05	0.000153917
CFI	4	110667387	369912935	G	A	genotyped	ENSG00000205403	.	STOP_GAINED	stopgain	9.51384e-05	.	.	4.75082e-05	.
C10orf53	10	50901917	145689841	C	A	genotyped	ENSG00000178645	stop_gained	.	stopgain	0.000475692	0.00092	0.00079	0.001754	0.00161464
ORC5	7	103808963	181089756	C	A	imputed	ENSG00000164815	stop_gained	STOP_GAINED	stopgain	4.78515e-05	0.00046	.	1.647e-05	.
ACAA2	18	47329180	614974	G	C	imputed	ENSG00000167315	stop_gained	STOP_GAINED	stopgain	0.000146356	0.00321	0.0014	0.000165929	.
CD3D	11	118211162	111033580	G	A	genotyped	ENSG00000167286	.	STOP_GAINED	stopgain	0.000237846	.	.	2.471e-05	7.69704e-05
TPH1	11	18048098	182902492	G	A	genotyped	ENSG00000129167	.	STOP_GAINED	stopgain	0.000190277	.	.	0.000102708	.
GAA	17	78078557	201185475	C	T	imputed	ENSG00000171298	stop_gained	.	stopgain	4.77783e-05	0.00092	0.0002	0	.
NLRP12	19	54313059	142487599	G	C	genotyped	ENSG00000142405	.	STOP_GAINED	stopgain	0.000190277	.	.	0.0001235	0.00030755
C2orf68	2	85836620	199705004	G	A	imputed	ENSG00000168887	.	STOP_GAINED	stopgain	4.78057e-05	0.00046	0.0002	7.20576e-05	.
PCSK9	1	55512222	67608943	C	G	genotyped	ENSG00000169174	.	STOP_GAINED	stopgain	0.00133194	0.00046	0.00158	0.0002718	0.00130709
C20orf96	20	258970	149841409	C	T	genotyped	ENSG00000196476	splice_site	SPLICE_SITE_DONOR	.	0.000475692	0.00183	0.00138	0.0005024	0.000384438
SLC5A9	1	48694627	149485404	G	A	genotyped	ENSG00000117834	splice_site	SPLICE_SITE_DONOR	.	0.00271145	0.00183	0.00296	0.0004777	0.00153775
SBNO2	19	1119540	187430722	C	A	genotyped	ENSG00000064932	stop_gained	STOP_GAINED	stopgain	0.00171249	0.00092	0.00099	0.0003563	0.00123112
IQCH	15	67664499	149810362	T	G	genotyped	ENSG00000103599	.	STOP_GAINED	stopgain	0.0012368	.	0.00059	0.0002553	0.000692308
LIPK	10	90492297	201296908	C	T	genotyped	ENSG00000204021	.	STOP_GAINED	stopgain	0.000285415	.	.	0.00127704	0.00110601
ACSBG2	19	6147483	142290585	C	T	genotyped	ENSG00000130377	stop_gained	STOP_GAINED	stopgain	9.51384e-05	0.00046	0.00039	4.118e-05	0.000153775
QRFPR	4	122254013	140968526	G	A	genotyped	ENSG00000186867	.	STOP_GAINED	stopgain	4.75692e-05	.	.	7.413e-05	7.68876e-05
MMP1	11	102668717	139018071	A	G	genotyped	ENSG00000196611	splice_site	SPLICE_SITE_DONOR	.	0.00166492	0.00229	0.00178	0.001178	0.00199938
PSG4	19	43698606	200181383	G	A	genotyped	ENSG00000243137	.	STOP_GAINED	stopgain	4.75692e-05	.	.	9.47628e-05	7.69586e-05
DNAJC5B	8	66992705	143168011	G	T	genotyped	ENSG00000147570	stop_gained	STOP_GAINED	stopgain	0.000523261	0.00092	0.00059	0.0004365	0.000384438
GPSM2	1	109466682	145191476	C	A	genotyped	ENSG00000121957	.	STOP_GAINED	stopgain	4.75692e-05	.	.	5.765e-05	7.68876e-05
CACNA1E	1	181759599	199684172	C	A	genotyped	ENSG00000198216	.	STOP_GAINED	stopgain	4.75692e-05	.	.	0.0116388	.
RAD51L1	14	68292235	200355697	C	T	genotyped	ENSG00000182185	stop_gained	STOP_GAINED	stopgain	0.000285415	0.00046	0.0002	0.000165772	.
SCN10A	3	38743591	199931920	G	A	genotyped	ENSG00000185313	.	STOP_GAINED	stopgain	0.000332984	.	.	6.90978e-05	.
NEK2	1	211842455	140995957	G	A	genotyped	ENSG00000117650	.	STOP_GAINED	stopgain	4.75692e-05	.	.	0.0001071	7.68876e-05
CYP2C19	10	96540410	4986893	G	A	genotyped	ENSG00000165841	stop_gained	STOP_GAINED	stopgain	0.000190277	0.01419	0.0142	0.005494	0.00030755
CCDC67	11	93141472	76382603	C	T	genotyped	ENSG00000165325	.	STOP_GAINED	stopgain	0.0104652	0.01328	0.00907	0.00165	0.00677622
SLC39A5	12	56630198	148112570	C	T	genotyped	ENSG00000139540	.	STOP_GAINED	stopgain	0.000332984	.	.	0.0004777	0.000768876
ALDH3B1	11	67782795	201119062	C	T	genotyped	ENSG00000006534	.	STOP_GAINED	stopgain	0.000808677	.	0.00099	0.000520427	0.000249335
HOOK2	19	12874481	202175432	C	T	imputed	ENSG00000095066	splice_site	SPLICE_SITE_DONOR	.	0.000333333	0.00046	0.0002	1.5935e-05	7.68876e-05
MYH4	17	10353819	145607023	T	A	imputed	ENSG00000264424	stop_gained	.	stopgain	0.000143007	0.00092	0.00059	8.237e-05	0.000230663
CDHR5	11	618820	201083971	TGA	T	imputed	ENSG00000099834	.	FRAME_SHIFT	frameshift substitution	0.0119576	0.00962	0.0075	0.00192579	.
RTKN	2	74654713	199677316	G	A	genotyped	ENSG00000114993	.	STOP_GAINED	stopgain	0.000903815	.	.	3.17677e-05	7.68876e-05
C17orf56	17	79205278	202224148	T	A	imputed	ENSG00000167302	splice_site	.	exonic;splicing	4.77555e-05	0.00046	0.0002	3.86997e-05	.
SERGEF	11	18026074	149713316	G	A	genotyped	ENSG00000129158	.	STOP_GAINED	stopgain	0.000190277	.	.	0.00028	7.7006e-05
HMGCS2	1	120301865	145838142	G	C	genotyped	ENSG00000134240	.	STOP_GAINED	stopgain	0.000285415	.	.	4.942e-05	0.000230663
IRAK1BP1	6	79607551	187608910	C	A	genotyped	ENSG00000146243	stop_gained	STOP_GAINED	stopgain	4.75692e-05	0.00092	0.00039	2.471e-05	.
GHDC	17	40345488	201451384	G	A	genotyped	ENSG00000167925	.	STOP_GAINED	stopgain	9.51384e-05	.	0	0.000428541	7.80275e-05
NOTCH4	6	32165201	769530675	G	A	genotyped	ENSG00000204301	.	STOP_GAINED	stopgain	0.000142708	.	.	0.000201581	.
SLC6A19	5	1212468	147837686	C	T	genotyped	ENSG00000174358	.	STOP_GAINED	stopgain	0.000428123	.	.	2.471e-05	.
USP45	6	99894321	138328980	G	A	genotyped	ENSG00000123552	.	STOP_GAINED	stopgain	0.00304443	0.00137	0.00197	0.000659	0.00138398
CCDC14	3	123650335	149658623	G	A	genotyped	ENSG00000175455	.	STOP_GAINED	stopgain	0.000285415	.	.	0.0003005	0.000616618
SCRN2	17	45916822	199533557	G	A	genotyped	ENSG00000141295	.	STOP_GAINED	stopgain	0.000285415	.	.	1.61192e-05	.
TLDC1	16	84531617	141293001	G	A	genotyped	ENSG00000140950	.	STOP_GAINED	stopgain	0.000475692	0.00046	0.0002	0.0003047	0.00030774
C8orf47	8	99101981	201678120	C	T	genotyped	ENSG00000177459	.	STOP_GAINED	stopgain	4.75692e-05	0.00046	0.00059	4.7869e-05	.
TRIT1	1	40312919	144042123	G	A	genotyped	ENSG00000043514	.	STOP_GAINED	stopgain	4.75692e-05	.	.	0.0003871	0.000384438
SEMA3A	7	83636668	200780377	C	G	imputed	ENSG00000075213	splice_site	SPLICE_SITE_DONOR	.	0.000286642	0.00046	0.0002	7.98059e-06	.
OBSL1	2	220418334	140825693	C	A	genotyped	ENSG00000124006	.	STOP_GAINED	stopgain	0.00109409	0.00046	0.0002	0.001578	0.000875657
PPP1R32	11	61252283	200978612	C	T	genotyped	ENSG00000162148	.	STOP_GAINED	stopgain	4.75692e-05	.	.	7.59417e-05	7.70416e-05
KIAA1407	3	113729786	201851070	CG	C	imputed	ENSG00000163617	frameshift_indel	FRAME_SHIFT	frameshift substitution	0.00117491	0.00824	0.00631	0.0134407	.
TRIM38	6	25969631	76757832	C	T	genotyped	ENSG00000112343	stop_gained	STOP_GAINED	stopgain	0.00161735	0.02747	0.01381	0.015625	0.00492081
SLC22A15	1	116534789	201824695	G	A	genotyped	ENSG00000163393	.	STOP_GAINED	stopgain	0.000190277	.	.	1.97765e-05	.
MYBPC2	19	50962012	75523642	G	A	imputed	ENSG00000086967	splice_site	SPLICE_SITE_DONOR	.	0.00310559	0.00183	0.00039	2.484e-05	.
HRC	19	49657306	200176524	G	A	genotyped	ENSG00000130528	.	STOP_GAINED	stopgain	4.75692e-05	.	0.0002	0.00023678	0.000230663
ZSCAN30	18	32843992	201609495	G	A	genotyped	ENSG00000186814	stop_gained	STOP_GAINED	stopgain	4.75692e-05	0.00092	0.00079	0.000183557	0.00038835
C1orf168	1	57209907	139281548	C	A	genotyped	ENSG00000187889	stop_gained	STOP_GAINED	stopgain	0.00375797	0.00046	0.0002	0.002727	0.00299862
PDPR	16	70187381	201013643	C	T	genotyped	ENSG00000090857	.	STOP_GAINED	stopgain	0.00214061	.	0.00059	0.00058849	0.000821558
RPUSD1	16	837600	200531905	G	C	genotyped	ENSG00000007376	.	STOP_GAINED	stopgain	4.75692e-05	.	.	0.000109991	0.000230982
SIGLEC9	19	51630437	144680080	C	A	genotyped	ENSG00000129450	.	STOP_GAINED	stopgain	9.51384e-05	.	.	3.295e-05	7.68876e-05
LRRC39	1	100620728	78962557	G	A	genotyped	ENSG00000122477	stop_gained	STOP_GAINED	stopgain	0.000523261	0.00549	0.00454	0.002191	0.000230734
MMP8	11	102595487	144310642	G	A	genotyped	ENSG00000118113	.	STOP_GAINED	stopgain	0.00223575	0.00183	0.00099	0.000313	0.00138419
C3orf65	3	185434295	115744239	G	A	imputed	ENSG00000163915	stop_gained	.	stopgain	9.59509e-05	0.00183	0.00138	0.0003273	0.0012525
TULP2	19	49398254	76100543	C	T	imputed	ENSG00000104804	splice_site	SPLICE_SITE_DONOR	.	0.00147044	0.00733	0.00533	0.0021	0.00853452
ASPM	1	197062298	137852994	G	A	genotyped	ENSG00000066279	stop_gained	STOP_GAINED	stopgain	0.00118923	0.00183	0.00039	3.295e-05	7.68994e-05
NAALADL2	3	174814870	200107555	C	T	genotyped	ENSG00000177694	.	STOP_GAINED	stopgain	0.000190277	.	.	0.000417698	0.000585578
FUT6	19	5832077	150560931	A	AG	imputed	ENSG00000156413	frameshift_indel	FRAME_SHIFT	frameshift substitution	0.00502934	0.01465	0.01058	0.00283908	0.0111218
NEK11	3	130889732	148813749	G	C	imputed	ENSG00000114670	splice_site	SPLICE_SITE_DONOR	.	4.77281e-05	0.00046	0.0002	4.118e-05	7.68876e-05
TIMELESS	12	56824664	138326808	C	G	genotyped	ENSG00000111602	splice_site	SPLICE_SITE_DONOR	.	4.75692e-05	0.00046	0.0002	8.237e-06	7.68876e-05
TM4SF19	3	196051191	145826337	G	A	genotyped	ENSG00000145107	stop_gained	STOP_GAINED	stopgain	0.00161735	0.00183	0.00237	0.0003047	0.000845763
MARC1	1	220970133	765993409	C	T	genotyped	ENSG00000186205	.	STOP_GAINED	stopgain	0.000570831	.	.	0.000277647	.
GUCA2A	1	42629092	147564899	C	A	genotyped	ENSG00000197273	stop_gained	.	stopgain	0.000380554	0.00046	0.0002	0.0005024	0.000538213
EXOC3L4	14	103566788	189674968	C	T	imputed	ENSG00000205436	stop_gained	STOP_GAINED	stopgain	0.000191077	0.00046	0.00059	8.237e-05	.
VWA3A	16	22126672	138480762	C	T	genotyped	ENSG00000175267	.	STOP_GAINED	stopgain	4.75692e-05	0.00229	0.00237	0.000497	.
APLF	2	68794501	183542436	A	T	imputed	ENSG00000169621	stop_gained	.	stopgain	4.77099e-05	0.00046	0.0002	1.648e-05	.
ZNF429	19	21713459	182051385	C	T	genotyped	ENSG00000197013	stop_gained	STOP_GAINED	stopgain	0.000142708	0.00092	0.00039	0.0004614	0.00100293
SUSD1	9	114820731	200062684	G	A	genotyped	ENSG00000106868	stop_gained	STOP_GAINED	stopgain	0.000332984	0	0.00039	4.75828e-05	.
MST1R	3	49929221	150876558	G	A	genotyped	ENSG00000164078	stop_gained	STOP_GAINED	stopgain	4.75692e-05	0.00046	0.0002	9.884e-05	0.00030755
PARP3	3	51979070	200544465	G	T	genotyped	ENSG00000041880	.	STOP_GAINED	stopgain	0.000190277	.	.	4.8324e-05	0.000323415
COL22A1	8	139712354	201713235	C	T	imputed	ENSG00000169436	splice_site	SPLICE_SITE_DONOR	.	0.000142925	0.00092	0.0002	2.50038e-05	.
CRISPLD1	8	75941664	149361480	C	T	genotyped	ENSG00000121005	.	STOP_GAINED	stopgain	4.75692e-05	.	.	.	0.000153775
SCEL	13	78130781	142444600	G	T	genotyped	ENSG00000136155	stop_gained	STOP_GAINED	stopgain	0.000761107	0.00046	0.00039	4.118e-05	0.000461326
FAM81B	5	94727179	200301845	CA	C	imputed	ENSG00000153347	frameshift_indel	FRAME_SHIFT	frameshift substitution	0.00137769	0.00916	0.0073	0.00191577	.
KIAA0141	5	141304176	137872973	G	A	genotyped	ENSG00000081791	stop_gained	STOP_GAINED	stopgain	0.000523261	0.00046	0.0002	0.0001235	0.000461326
SCN7A	2	167298233	200768943	C	T	genotyped	ENSG00000136546	.	STOP_GAINED	stopgain	9.51384e-05	.	.	3.27998e-05	.
GHITM	10	85904641	193197284	C	T	imputed	ENSG00000165678	stop_gained	STOP_GAINED	stopgain	9.57763e-05	0.00092	0.00059	1.655e-05	.
ARNTL2	12	27543028	113615248	G	A	genotyped	ENSG00000029153	splice_site	SPLICE_SITE_ACCEPTOR	.	0.0137951	0.00595	0.00611	0.002644	0.0106105
PLA2G4C	19	48603044	143994362	G	A	genotyped	ENSG00000105499	.	STOP_GAINED	stopgain	0.0012368	.	0.0002	0.0002636	0.000922651
PPP1R18	6	30653723	201744416	G	A	genotyped	ENSG00000146112	.	STOP_GAINED	stopgain	4.75692e-05	.	.	6.95531e-05	0.000262743
CLCA4	1	87038389	747850816	C	T	genotyped	ENSG00000016602	stop_gained	STOP_GAINED	stopgain	4.75692e-05	0.00046	0.0002	0.000455337	.
CPNE3	8	87549853	184822295	G	A	genotyped	ENSG00000085719	stop_gained	STOP_GAINED	stopgain	9.51384e-05	0.00046	0.00039	4.118e-05	.
NPPA	1	11907439	193042707	G	A	imputed	ENSG00000175206	stop_gained	STOP_GAINED	stopgain	9.54381e-05	0.00046	0.0002	8.237e-06	.
ZNF215	11	6964873	138660620	G	A	genotyped	ENSG00000149054	splice_site	SPLICE_SITE_DONOR	.	0.000237846	0.00092	0.00039	0.00126	0.00146221
LPO	17	56332296	151084454	C	A	genotyped	ENSG00000167419	.	STOP_GAINED	stopgain	0.000190277	.	.	5.765e-05	.
PRDM2	1	14059374	148256671	G	A	genotyped	ENSG00000116731	.	STOP_GAINED	stopgain	0.000142708	0.00046	0.0002	1.648e-05	7.69231e-05
PPIL4	6	149833391	141874064	G	A	imputed	ENSG00000131013	.	STOP_GAINED	stopgain	0.00554465	0.00229	0.00848	0.002199	0.0080732
MMP9	20	44642364	138685704	G	A	genotyped	ENSG00000100985	.	STOP_GAINED	stopgain	0.000142708	.	.	9.884e-05	0.000230663
MMP1	11	102667446	17879749	CA	C	imputed	ENSG00000196611	frameshift_indel	FRAME_SHIFT	frameshift substitution	0.000297944	0.00504	0.00473	0.012	0.0164563
TMC3	15	81631769	116898002	G	A	imputed	ENSG00000188869	stop_gained	STOP_GAINED	stopgain	0.000190785	0.00046	0.00039	4.135e-05	8.07624e-05
SERPINB12	18	61223558	200763998	G	T	imputed	ENSG00000166634	stop_gained	STOP_GAINED	stopgain	9.55384e-05	0.00046	0.0002	.	.
DCST2	1	155002653	147359914	G	A	genotyped	ENSG00000163354	.	STOP_GAINED	stopgain	9.51384e-05	.	.	0.0001318	0.00030755
HEATR4	14	73965778	114232158	G	A	genotyped	ENSG00000187105	stop_gained	STOP_GAINED	stopgain	0.0169346	0.01053	0.01144	0.00308	0.0107643
SLC9A9	3	143212543	121912597	G	A	genotyped	ENSG00000181804	.	STOP_GAINED	stopgain	9.51384e-05	0.00046	0.0002	2.471e-05	.
AGR3	7	16900123	144833443	C	A	genotyped	ENSG00000173467	.	SPLICE_SITE_DONOR	exonic;splicing	9.51384e-05	.	.	2.471e-05	0.000153775
CGN	1	151508741	142499650	C	T	genotyped	ENSG00000143375	.	STOP_GAINED	stopgain	0.000237846	.	.	0.0001235	0.00030755
PINK1	1	20975602	45539432	C	T	imputed	ENSG00000158828	stop_gained	STOP_GAINED	stopgain	4.77327e-05	0.00046	0.0002	2.471e-05	7.68876e-05
GPT2	16	46931590	190315044	C	T	imputed	ENSG00000166123	.	STOP_GAINED	stopgain	0.000574713	0.00046	0.0002	8.236e-06	.
TMPRSS9	19	2396536	141072744	G	A	genotyped	ENSG00000178297	splice_site	SPLICE_SITE_ACCEPTOR	.	0.000380554	0.00092	0.00039	0.0009895	0.00169179
C11orf63	11	122805266	200529319	C	T	genotyped	ENSG00000109944	.	STOP_GAINED	stopgain	0.000665969	.	0.0002	0.00012694	0.000461467
RANBP17	5	170640683	73323469	T	G	genotyped	ENSG00000204764	.	STOP_GAINED	stopgain	4.75692e-05	0	0.00039	.	.
ALDH1L2	12	105467693	140867864	G	A	genotyped	ENSG00000136010	stop_gained	STOP_GAINED	stopgain	0.000142708	0.00046	0.0002	6.589e-05	0.000153775
SLC6A18	5	1239577	563769138	C	T	genotyped	ENSG00000164363	.	STOP_GAINED	stopgain	4.75692e-05	.	0.00059	0.000324763	.
PPP1R32	11	61254687	144191864	C	T	genotyped	ENSG00000162148	.	STOP_GAINED	stopgain	0.000713538	0.00046	0.0002	0.0002471	0.000307645
SH2D4A	8	19218808	184291609	C	A	genotyped	ENSG00000104611	stop_gained	STOP_GAINED	stopgain	4.75692e-05	0.00092	0.00039	0.0004118	.
CREB3L3	19	4168357	201933439	C	T	genotyped	ENSG00000060566	.	STOP_GAINED	stopgain	4.75692e-05	.	.	1.60847e-05	.
BRD2	6	32946887	188765357	G	A	imputed	ENSG00000204256	.	STOP_GAINED	stopgain	9.52381e-05	0.00046	0.00039	.	.
SLC25A47	14	100793708	202110884	G	A	imputed	ENSG00000140107	splice_site	SPLICE_SITE_DONOR	.	4.77783e-05	0.00092	0.00059	0.00010377	7.68994e-05
ITGB1BP3	19	3938599	138785504	A	C	genotyped	ENSG00000077009	splice_site	SPLICE_SITE_ACCEPTOR	.	0.000856246	0.00137	0.00059	9.064e-05	0.000461326
GRK4	4	3009536	117478149	C	T	genotyped	ENSG00000125388	.	STOP_GAINED	stopgain	0.00861003	0.0087	0.00947	0.008723	0.000538213
C18orf54	18	51904603	148065410	C	A	genotyped	ENSG00000166845	stop_gained	.	stopgain	0.000665969	0.00046	0.0006	0.0001565	0.000230663
FAM71E1	19	50979092	117474888	G	A	genotyped	ENSG00000142530	stop_gained	STOP_GAINED	stopgain	0.000428123	0.00046	0.0002	0.000906	0.000615101
SEMG1	20	43836779	2233885	C	T	genotyped	ENSG00000124233	stop_gained	.	stopgain	0.00423366	0.00183	0.00256	0.0005519	0.00207597
GSDMC	8	130789716	112465762	G	A	genotyped	ENSG00000147697	stop_gained	STOP_GAINED	stopgain	0.00404338	0.00183	0.00158	0.0007825	0.00215285
IFT122	3	129185734	138329739	C	T	genotyped	ENSG00000163913	.	STOP_GAINED	stopgain	0.000380554	.	.	5.765e-05	0.000153775
DCD	12	55040904	538658203	C	T	genotyped	ENSG00000161634	splice_site	SPLICE_SITE_DONOR	.	0.00214061	0.00137	0.00138	0.000698053	.
SLFNL1	1	41486083	148992629	C	A	genotyped	ENSG00000171790	stop_gained	STOP_GAINED	stopgain	0.00275901	0.00641	0.00256	0.005996	0.00346047
MNDA	1	158817597	115388526	G	A	genotyped	ENSG00000163563	stop_gained	STOP_GAINED	stopgain	0.00118923	0.00046	0.0006	0.0002718	0.0012302
DDO	6	110736730	192538929	C	T	genotyped	ENSG00000203797	.	STOP_GAINED	stopgain	0.00899058	0.00366	0.00434	0.00155	.
KLK4	19	51411852	104894704	C	T	imputed	ENSG00000167749	stop_gained	STOP_GAINED	stopgain	9.60338e-05	0.00092	0.00059	0.0001977	0.000615101
PLEKHH2	2	43953501	201016145	C	T	imputed	ENSG00000152527	stop_gained	STOP_GAINED	stopgain	9.56846e-05	0.00046	0.0002	1.5809e-05	.
C7orf63	7	89938628	149958898	C	T	genotyped	ENSG00000105792	stop_gained	STOP_GAINED	stopgain	0.000285415	0.00046	0.0002	0.0001325	8.52079e-05
ALDH4A1	1	19209772	141419279	C	T	imputed	ENSG00000159423	splice_site	SPLICE_SITE_DONOR	.	4.77646e-05	0.00046	0.0002	8.238e-06	.
WNT10A	2	219747090	121908119	C	A	genotyped	ENSG00000135925	.	STOP_GAINED	stopgain	0.000428123	.	.	0.0005848	0.000999539
NPHP3	3	132410043	201237799	G	A	genotyped	ENSG00000113971	.	STOP_GAINED	stopgain	4.75692e-05	.	.	7.10755e-05	.
ZNF692	1	249150486	149609288	C	T	genotyped	ENSG00000171163	.	SPLICE_SITE_DONOR	exonic;splicing	4.75692e-05	.	.	3.298e-05	7.68876e-05
RAB3GAP1	2	135810049	145829300	G	A	genotyped	ENSG00000115839	.	STOP_GAINED	stopgain	4.75692e-05	.	.	2.471e-05	0.000230663
C11orf35	11	557641	199973483	C	T	imputed	ENSG00000185522	splice_site	SPLICE_SITE_ACCEPTOR	.	9.5229e-05	0.00046	0.0002	2.42534e-05	.
PKD1L1	7	47849094	200853469	G	A	genotyped	ENSG00000158683	.	STOP_GAINED	stopgain	9.51384e-05	.	.	0.000103105	0.000153775
SERPINA12	14	94964104	61757459	G	A	genotyped	ENSG00000165953	stop_gained	STOP_GAINED	stopgain	0.00223575	0.00183	0.00158	0.005255	0.00553591
LGALS8	1	236702219	146280598	C	T	genotyped	ENSG00000116977	.	STOP_GAINED	stopgain	0.000523261	0.00092	0.00039	6.589e-05	0.000230663
CLCN2	3	184071450	201976983	C	A	imputed	ENSG00000114859	.	STOP_GAINED	stopgain	4.78286e-05	0.00046	0.0002	8.81461e-06	.
MYBPHL	1	109838960	139849511	G	A	genotyped	ENSG00000221986	stop_gained	STOP_GAINED	stopgain	0.000523261	0.00046	0.0002	0.00145	0.000691988
C5orf49	5	7835545	76872483	G	A	genotyped	ENSG00000215217	stop_gained	STOP_GAINED	stopgain	0.000951384	0.0174	0.00986	0.005638	0.000169176
WDR96	10	105945749	183007046	G	A	genotyped	ENSG00000197748	.	STOP_GAINED	stopgain	0.000142708	0.00092	0.00039	3.295e-05	7.68876e-05
CDK15	2	202700365	144178608	G	A	genotyped	ENSG00000138395	splice_site	SPLICE_SITE_ACCEPTOR	.	0.0024736	0.00092	0.00217	0.0004448	0.000922651
IL33	9	6253575	145735086	G	T	genotyped	ENSG00000137033	.	STOP_GAINED	stopgain	0.000142708	.	.	2.471e-05	7.68876e-05
ADAM22	7	87754903	150140089	G	C	imputed	ENSG00000008277	splice_site	SPLICE_SITE_ACCEPTOR	.	4.76963e-05	0.00046	.	.	.
TMEM143	19	48846060	16982007	G	C	genotyped	ENSG00000161558	stop_gained	STOP_GAINED	stopgain	9.51384e-05	0.00229	0.00178	0.001343	.
C2orf65	2	74787277	115719061	C	A	imputed	.	splice_site	SPLICE_SITE_DONOR	.	9.61261e-05	0.00046	0.00039	8.10084e-06	.
FAM166A	9	140139138	142358325	G	A	genotyped	ENSG00000188163	.	STOP_GAINED	stopgain	0.00104652	.	0.00039	0.0005936	0.000461609
GNL3	3	52724973	141905702	A	T	genotyped	ENSG00000163938	.	STOP_GAINED	stopgain	9.51384e-05	.	.	4.942e-05	7.68876e-05
PRAMEF2	1	12919041	145172813	G	A	genotyped	ENSG00000120952	stop_gained	STOP_GAINED	stopgain	0.0165065	0.0206	.	0.026	0.00861936
MYO3B	2	171225850	776127264	C	T	genotyped	ENSG00000071909	.	STOP_GAINED	stopgain	4.75692e-05	.	.	8.0271e-06	.
PLD4	14	105396326	185236484	C	T	genotyped	ENSG00000166428	stop_gained	STOP_GAINED	stopgain	9.51384e-05	0.00092	0.00039	6.615e-05	.
ATM	11	108155138	200976093	C	T	imputed	ENSG00000149311	.	STOP_GAINED	stopgain	4.77327e-05	0.00046	0.0002	7.90501e-06	.
GOSR2	17	45009566	141554661	G	A	genotyped	ENSG00000108433	.	SPLICE_SITE_DONOR	exonic;splicing	0.000237846	.	.	7.413e-05	0.000384438
CRISP2	6	49663547	146445212	A	T	genotyped	ENSG00000124490	splice_site	SPLICE_SITE_DONOR	.	0.000903815	0.00092	0.00079	0.0002471	0.00107643
INPP5B	1	38343954	200596935	C	T	imputed	ENSG00000204084	.	STOP_GAINED	stopgain	4.7792e-05	0.00046	0.0002	7.99603e-06	.
LDHD	16	75148093	576398185	C	T	genotyped	ENSG00000166816	.	STOP_GAINED	stopgain	9.51384e-05	.	.	0.000186694	.
CES1	16	55862817	151291296	A	C	imputed	ENSG00000198848	.	STOP_GAINED	stopgain	0.000388199	0.00183	0.0016	0.0004283	0.00138504
NLRP8	19	56482063	184147974	G	A	genotyped	ENSG00000179709	splice_site	SPLICE_SITE_DONOR	.	0.000713538	0.00092	0.00079	0.0002141	.
WDR27	6	170060821	201570320	G	C	genotyped	ENSG00000184465	.	STOP_GAINED	stopgain	0.000523261	0.00092	0.00039	0.000120406	0.00033151
MEP1B	18	29797785	200254969	C	T	imputed	ENSG00000141434	stop_gained	STOP_GAINED	stopgain	9.60154e-05	0.00092	0.00079	0.000121371	0.000241041
IL28RA	1	24488049	184676336	C	A	imputed	ENSG00000185436	stop_gained	STOP_GAINED	stopgain	0.00024115	0.00229	0.0002	.	.
NDUFAF5	20	13797156	148305100	C	T	genotyped	ENSG00000101247	.	STOP_GAINED	stopgain	4.75692e-05	.	0.0002	7.413e-05	0.000230663
PGPEP1L	15	99514291	200602348	C	A	genotyped	ENSG00000183571	.	STOP_GAINED	stopgain	9.51384e-05	.	.	8.02955e-06	0.000159236
AURKC	19	57746411	55658999	C	G	genotyped	ENSG00000105146	stop_gained	.	stopgain	0.000475692	0.00046	0.00039	0.0004283	0.000384438
MTHFD1L	6	151277205	189412854	C	T	imputed	ENSG00000120254	.	STOP_GAINED	stopgain	9.61261e-05	0.00046	0.0002	8.236e-06	7.68876e-05
NLRP14	11	7060977	76274604	A	T	genotyped	ENSG00000158077	stop_gained	.	stopgain	0.0081819	0.01511	0.01164	0.008459	0.000384793
TMPRSS4	11	117985851	142842357	A	G	genotyped	ENSG00000137648	splice_site	SPLICE_SITE_ACCEPTOR	.	0.00109409	0.00046	0.0002	0.0001812	0.00107759
C6orf27	6	31743860	138074834	G	A	genotyped	ENSG00000111985	stop_gained	.	stopgain	0.000761107	0.00137	0.00079	0.0002553	0.000691988
MED8	1	43852278	150918129	G	A	imputed	ENSG00000159479	stop_gained	STOP_GAINED	stopgain	4.76554e-05	0.00046	0.0002	1.648e-05	.
MDH1B	2	207611010	140631348	C	T	imputed	ENSG00000138400	splice_site	SPLICE_SITE_DONOR	.	9.53471e-05	0.00092	0.00039	8.237e-06	.
RNF157	17	74162590	146952775	G	A	genotyped	ENSG00000141576	.	STOP_GAINED	stopgain	4.75692e-05	.	.	8.236e-06	0.000153775
CD33	19	51729103	201074739	CCCGG	C	imputed	ENSG00000105383	frameshift_indel	FRAME_SHIFT	frameshift substitution	0.000254738	0.00824	0.00579	0.0137896	.
KHNYN	14	24901680	747535467	C	T	genotyped	ENSG00000100441	.	STOP_GAINED	stopgain	0.000856246	.	.	0.000620327	.
C5orf46	5	147281191	200286897	C	T	genotyped	ENSG00000178776	.	SPLICE_SITE_DONOR	exonic;splicing	4.75692e-05	.	.	6.35374e-05	7.68876e-05
ISM2	14	77945054	143880556	A	C	genotyped	ENSG00000100593	.	STOP_GAINED	stopgain	0.000332984	.	.	0.0002059	0.00030755
INMT	7	30791800	190694809	C	T	genotyped	ENSG00000241644	stop_gained	STOP_GAINED	stopgain	0.000190277	0.00046	0.0002	3.295e-05	0.000230663
CCDC147	10	106124612	199948952	C	T	genotyped	ENSG00000120051	.	STOP_GAINED	stopgain	4.75692e-05	0.00046	0.0002	0.000199302	7.68876e-05
ILDR1	3	121713035	142746163	G	A	imputed	ENSG00000145103	.	STOP_GAINED	stopgain	4.81556e-05	0.00412	0.00197	0.0001444	.
CTSK	1	150772083	74315303	G	A	genotyped	ENSG00000143387	.	STOP_GAINED	stopgain	4.75692e-05	.	.	3.295e-05	7.68876e-05
CCT6B	17	33269534	200394840	G	C	imputed	ENSG00000132141	stop_gained	.	stopgain	4.77555e-05	0.00046	0.0002	1.59818e-05	.
PHKB	16	47697635	149244943	C	T	genotyped	ENSG00000102893	.	STOP_GAINED	stopgain	0.000380554	.	.	2.471e-05	7.69112e-05
MIB1	18	19437141	201146927	C	T	genotyped	ENSG00000101752	.	STOP_GAINED	stopgain	9.51384e-05	.	.	6.32491e-05	.
KLHDC1	14	50159995	151334470	G	A	genotyped	ENSG00000197776	.	STOP_GAINED	stopgain	0.000475692	.	.	0.0001409	0.000462321
HSD17B2	16	82124538	200540657	T	G	genotyped	ENSG00000086696	stop_gained	STOP_GAINED	stopgain	0.000237846	0.00046	0.0002	0.000439782	0.000230734
MARS	12	57894138	150674269	C	T	imputed	ENSG00000166986	.	STOP_GAINED	stopgain	4.7669e-05	0.00137	0.0002	2.471e-05	.
NDUFA5	7	123197691	547291566	G	C	imputed	ENSG00000128609	.	STOP_GAINED	stopgain	0.000584738	0.00641	0.00414	0.0104441	.
KRT82	12	52800022	200230668	TGC	T	imputed	ENSG00000161850	frameshift_indel	.	frameshift substitution	9.59693e-05	0.00549	0.00355	0.00104618	.
PCDHGC5	5	140870416	200640560	C	T	imputed	ENSG00000240764	stop_gained	STOP_GAINED	stopgain	0.000190367	0.00046	0.0002	1.59821e-05	.
PXT1	6	36368236	183075818	G	A	genotyped	ENSG00000179165	stop_gained	.	stopgain	4.75692e-05	0.00046	0.0002	9.06e-05	.
TRPM5	11	2434202	146068820	G	A	genotyped	ENSG00000070985	.	STOP_GAINED	stopgain	9.51384e-05	.	.	8.287e-06	7.71486e-05
SIGLEC7	19	51649312	189664399	C	T	genotyped	ENSG00000168995	.	STOP_GAINED	stopgain	9.51384e-05	0.00137	0.00059	0.0003047	7.68876e-05
PKD1L1	7	47867054	200518403	G	A	genotyped	ENSG00000158683	.	STOP_GAINED	stopgain	0.000142708	.	.	6.72936e-05	.
ALDH1L2	12	105424109	200820370	G	A	genotyped	ENSG00000136010	.	STOP_GAINED	stopgain	9.51384e-05	.	.	0.00010306	0.000153775
SCNN1D	1	1222519	148588796	C	T	genotyped	ENSG00000162572	.	STOP_GAINED	stopgain	0.00199791	0.00092	0.00099	0.0003229	0.000616618
C6orf97	6	151936638	189735950	G	T	genotyped	ENSG00000120262	stop_gained	STOP_GAINED	stopgain	0.000237846	0.00046	0.0002	6.621e-05	0.000168237
NEIL2	8	11629092	200789344	C	T	imputed	ENSG00000154328	.	STOP_GAINED	stopgain	4.76872e-05	0.00046	0.00039	0.000119653	.
SARDH	9	136570084	140559739	G	A	genotyped	ENSG00000123453	.	STOP_GAINED	stopgain	9.51384e-05	.	.	8.326e-05	0.000154059
ANGEL1	14	77275969	146648609	G	A	genotyped	ENSG00000013523	stop_gained	STOP_GAINED	stopgain	0.000665969	0.00137	0.00178	0.001409	0.000770535
SNX31	8	101629847	559004916	C	T	genotyped	ENSG00000174226	splice_site	SPLICE_SITE_DONOR	.	0.00347255	0.00137	0.00118	0.000640894	.
STX10	19	13255654	143082692	C	A	genotyped	ENSG00000104915	.	STOP_GAINED	stopgain	4.75692e-05	.	.	3.295e-05	7.68876e-05
UTS2D	3	190999897	77190635	C	A	genotyped	ENSG00000188958	stop_gained	STOP_GAINED	stopgain	0.00594615	0.00549	0.00533	0.0009472	0.00330617
GLO1	6	38654723	139437714	G	A	genotyped	ENSG00000124767	.	STOP_GAINED	stopgain	0.000142708	.	.	7.413e-05	7.68876e-05
PSRC1	1	109823528	200443495	G	A	imputed	ENSG00000134222	.	STOP_GAINED	stopgain	0.000143184	0.00046	0.0002	3.96372e-05	.
PMFBP1	16	72156856	144611852	G	A	genotyped	ENSG00000118557	.	STOP_GAINED	stopgain	0.000190277	.	0.00099	2.471e-05	0.000153894
PMFBP1	16	72174309	115493873	A	G	genotyped	ENSG00000118557	splice_site	SPLICE_SITE_DONOR	.	4.75692e-05	0.00046	0.00039	2.471e-05	0.000307787
LY9	1	160788097	145664274	C	T	genotyped	ENSG00000122224	.	STOP_GAINED	stopgain	0.00195034	0.00092	0.00138	0.0006095	0.0024604
ZNHIT1	7	100861496	138972607	C	A	genotyped	ENSG00000106400	.	STOP_GAINED	stopgain	0.000190277	.	.	8.236e-05	7.68876e-05
TRIM17	1	228602665	202098111	G	A	genotyped	ENSG00000162931	.	STOP_GAINED	stopgain	0.000190277	.	.	8.96656e-05	7.68876e-05
BPIL3	20	31631146	140595029	C	A	genotyped	ENSG00000167104	stop_gained	.	stopgain	0.0055656	0.00229	0.00237	0.0008813	0.00284484
SULT1A1	16	28618332	200013410	T	A	genotyped	ENSG00000196502	.	STOP_GAINED	stopgain	4.75692e-05	.	.	3.95026e-05	0.000153917
ENPEP	4	111441503	138043602	C	T	genotyped	ENSG00000138792	.	STOP_GAINED	stopgain	4.75692e-05	.	.	4.942e-05	0.000230663
CYP7B1	8	65528273	121908613	A	T	genotyped	ENSG00000172817	.	STOP_GAINED	stopgain	9.51384e-05	.	.	6.589e-05	0.000153799
TMEM95	17	7259577	199658290	C	T	genotyped	ENSG00000182896	.	STOP_GAINED	stopgain	4.75692e-05	.	.	1.75285e-05	7.68994e-05
TMEM49	17	57915684	200319964	C	T	imputed	ENSG00000062716	stop_gained	.	stopgain	4.77646e-05	0.00046	0.0002	7.89378e-06	.
AC092675.3	2	98949685	184665252	T	A	imputed	ENSG00000222000	stop_gained	.	stopgain	0.000190803	0.00092	0.00039	0.001252	.
TCHP	12	110342593	186211529	C	T	imputed	ENSG00000139437	stop_gained	STOP_GAINED	stopgain	9.55658e-05	0.00046	0.00039	9.884e-05	7.68876e-05
NPHS1	19	36321954	142883811	C	A	genotyped	ENSG00000161270	splice_site	SPLICE_SITE_DONOR	.	4.75692e-05	0.00046	0.00039	3.295e-05	0.000153775
STK16	2	220111440	202239732	C	T	imputed	ENSG00000115661	.	STOP_GAINED	stopgain	0.000143609	0.00046	0.0002	4.80746e-05	.
LPA	6	160969584	41267811	G	C	genotyped	ENSG00000198670	stop_gained	STOP_GAINED	stopgain	9.51384e-05	0.00046	0.0002	0.0001812	0.000230663
ZNF812	19	9804446	142939425	C	T	imputed	ENSG00000224689	stop_gained	.	stopgain	0.00908549	0.00916	0.01302	0.004168	.
HNRNPLL	2	38809311	201255782	A	C	genotyped	ENSG00000143889	.	SPLICE_SITE_ACCEPTOR	exonic;splicing	0.000237846	.	.	7.95672e-06	0.000230663
ZNF335	20	44586224	201050033	C	T	imputed	ENSG00000198026	splice_site	SPLICE_SITE_DONOR	.	4.76145e-05	0.00046	0.0002	2.42412e-05	.
CLLU1	12	92818576	112899189	T	TA	imputed	ENSG00000257127	frameshift_indel	FRAME_SHIFT	frameshift substitution	0.0058541	0.00962	0.00947	0.007842	0.0128205
ENOSF1	18	677801	201099212	G	T	genotyped	ENSG00000132199	.	STOP_GAINED	stopgain	4.75692e-05	.	.	1.57968e-05	.
PHC1	12	9085218	201644380	C	T	imputed	ENSG00000111752	stop_gained	STOP_GAINED	stopgain	4.77418e-05	0.00137	.	0.00395074	.
PLEKHG4B	5	163008	139425462	C	T	genotyped	ENSG00000153404	.	STOP_GAINED	stopgain	0.000237846	.	.	3.344e-05	7.72798e-05
SYTL2	11	85435792	200764742	G	A	genotyped	ENSG00000137501	.	STOP_GAINED	stopgain	4.75692e-05	.	.	3.35926e-05	.
ANO9	11	428176	201008776	G	A	genotyped	ENSG00000185101	.	STOP_GAINED	stopgain	4.75692e-05	.	.	2.4242e-05	.
CSF3R	1	36933759	138156467	C	T	genotyped	ENSG00000119535	stop_gained	STOP_GAINED	stopgain	4.75692e-05	0.00046	0.0002	0.0002389	0.000461326
HARBI1	11	46637286	149210113	G	A	genotyped	ENSG00000180423	.	STOP_GAINED	stopgain	4.75692e-05	.	.	0.0001318	0.000153846
C12orf10	12	53693531	199730110	C	T	genotyped	ENSG00000139637	.	STOP_GAINED	stopgain	4.75692e-05	.	.	.	.
ME2	18	48446899	148114734	C	T	genotyped	ENSG00000082212	.	STOP_GAINED	stopgain	9.51384e-05	.	.	3.295e-05	7.68876e-05
PTPRH	19	55697679	61735062	G	A	genotyped	ENSG00000080031	.	STOP_GAINED	stopgain	0.00118923	.	.	0.0009225	0.000615101
MS4A15	11	60538817	200262043	C	A	imputed	ENSG00000166961	stop_gained	STOP_GAINED	stopgain	4.76281e-05	0.00046	0.0002	8.02671e-06	.
ANGPTL7	1	11253722	550427101	G	A	genotyped	ENSG00000171819	stop_gained	STOP_GAINED	stopgain	0.0012368	0.00046	0.00059	0.000340869	.
SH3BP2	4	2833299	141262371	C	T	genotyped	ENSG00000087266	.	STOP_GAINED	stopgain	0.000142708	.	.	9.119e-05	0.000154012
GPHN	14	67490364	188690745	C	A	imputed	ENSG00000171723	stop_gained	STOP_GAINED	stopgain	9.55749e-05	0.00046	.	.	.
C20orf96	20	264603	188822360	C	T	genotyped	ENSG00000196476	splice_site	SPLICE_SITE_DONOR	.	4.75692e-05	0.00046	0.0002	0.0004118	.
MUC4	3	195478082	148587168	G	A	genotyped	ENSG00000145113	stop_gained	STOP_GAINED	stopgain	0.00152221	0.00183	0.00079	0.0005778	0.000692095
AP1M2	19	10691940	201916700	A	G	genotyped	ENSG00000129354	splice_site	SPLICE_SITE_DONOR	.	0.000190277	0	0.0002	0.000368562	0.000812084
TOP1MT	8	144398219	200038590	G	A	imputed	ENSG00000184428	stop_gained	STOP_GAINED	stopgain	0.000192585	0.00046	0.0002	9.47733e-05	0.000153775
TYRP1	9	12695626	104894130	C	G	genotyped	ENSG00000107165	.	STOP_GAINED	stopgain	0.000237846	.	.	6.589e-05	0.000538213
ACSM3	16	20792388	52817836	G	A	genotyped	ENSG00000005187	stop_gained	STOP_GAINED	stopgain	0.0168871	0.01328	0.01381	0.003311	0.012152
CLUL1	18	645081	199500444	G	T	genotyped	ENSG00000079101	stop_gained	.	stopgain	4.75692e-05	0.00092	0.00039	1.63698e-05	.
LAMB4	7	107720186	149878640	C	A	genotyped	ENSG00000091128	.	STOP_GAINED	stopgain	4.75692e-05	.	0.00079	0.000593	0.000153775
OARD1	6	41037832	144679838	G	A	genotyped	ENSG00000124596	.	STOP_GAINED	stopgain	0.00171249	0.00137	0.00158	0.003146	0.00215285
KIF24	9	34263155	201594047	G	A	genotyped	ENSG00000186638	stop_gained	.	stopgain	0.000142708	0.00046	0.0002	0.000168775	0.000325468
STAB2	12	104042529	142206116	C	T	genotyped	ENSG00000136011	.	STOP_GAINED	stopgain	9.51384e-05	.	.	4.942e-05	0.000153775
MVP	16	29853145	199575713	C	T	genotyped	ENSG00000013364	.	STOP_GAINED	stopgain	0.000713538	0.00046	0.0002	0.000178063	.
CLCN7	16	1503842	200789982	G	A	imputed	ENSG00000103249	stop_gained	STOP_GAINED	stopgain	4.77418e-05	0.00046	0.0002	8.04803e-06	.
SPATA18	4	52926584	55653366	G	T	genotyped	ENSG00000163071	splice_site	SPLICE_SITE_ACCEPTOR	.	0.000332984	0.00046	0.0002	7.414e-05	0.00030755
PSG3	19	43237092	192204565	G	A	imputed	ENSG00000221826	stop_gained	STOP_GAINED	stopgain	9.61816e-05	0.00137	0.00059	1.647e-05	.
TRIM45	1	117663561	41296182	G	T	genotyped	ENSG00000134253	.	STOP_GAINED	stopgain	0.00161735	.	0.0002	0.001194	0.00161464
AQPEP	5	115348102	73263179	G	A	genotyped	ENSG00000172901	.	STOP_GAINED	stopgain	4.75692e-05	0	0.00059	8.244e-06	.
C14orf183	14	50558459	199577715	G	A	genotyped	ENSG00000168260	.	STOP_GAINED	stopgain	9.51384e-05	.	.	0.000451979	.
GDPD4	11	76979586	117320886	T	G	genotyped	ENSG00000178795	splice_site	SPLICE_SITE_ACCEPTOR	.	0.000237846	0.00733	0.0071	0.002141	.
BTN2A2	6	26388356	200834687	C	A	imputed	ENSG00000124508	.	STOP_GAINED	stopgain	4.76236e-05	0.00046	.	.	.
DYTN	2	207570515	200713304	G	A	genotyped	ENSG00000232125	stop_gained	STOP_GAINED	stopgain	0.00585101	0.00137	0.00197	0.000887664	0.00366483
ERCC6	10	50690735	151242354	G	A	genotyped	ENSG00000225830	.	STOP_GAINED	stopgain	0.000142708	.	.	4.118e-05	0.00030755
OCEL1	19	17339113	779250179	C	T	imputed	ENSG00000099330	stop_gained	STOP_GAINED	stopgain	9.63298e-05	0.00046	0.0002	1.57851e-05	.
UGT3A1	5	35957437	141591327	G	A	imputed	ENSG00000145626	.	STOP_GAINED	stopgain	4.76372e-05	0.00046	0.0002	1.647e-05	.
CYP2A6	19	41351363	61605570	T	A	imputed	ENSG00000255974	stop_gained	STOP_GAINED	stopgain	0.000238663	0.00092	0.00059	0.0002391	0.000769231
GBP7	1	89616151	200922375	G	GT	imputed	ENSG00000213512	frameshift_indel	.	frameshift substitution	0.00111347	0.00824	0.0073	0.00204539	.
ACAD11	3	132347185	200642410	G	A	genotyped	ENSG00000240303	.	STOP_GAINED	stopgain	0.000190277	.	.	6.36183e-05	7.68876e-05
SERPINB9	6	2893647	199851081	G	A	genotyped	ENSG00000170542	.	STOP_GAINED	stopgain	9.51384e-05	.	.	0.000197898	.
NSMAF	8	59512582	187481711	T	C	imputed	ENSG00000035681	splice_site	SPLICE_SITE_ACCEPTOR	.	0.000191369	0.00046	0.00039	2.471e-05	.
FAM63A	1	150970216	754383738	G	A	genotyped	ENSG00000143409	.	STOP_GAINED	stopgain	4.75692e-05	.	.	0.000121921	.
LRGUK	7	133906640	146326238	G	A	genotyped	ENSG00000155530	.	STOP_GAINED	stopgain	0.000903815	.	.	0.0001647	0.000615101
FBXL13	7	102572363	149803390	G	A	genotyped	ENSG00000161040	.	STOP_GAINED	stopgain	4.75692e-05	.	.	2.471e-05	7.68876e-05
RNF175	4	154669829	201556489	G	A	imputed	ENSG00000145428	.	STOP_GAINED	stopgain	9.54836e-05	0.00046	.	1.51515e-05	.
COX15	10	101486855	149718203	G	C	genotyped	ENSG00000014919	.	STOP_GAINED	stopgain	4.75692e-05	.	.	0.0002224	0.000230663
ZNF417	19	58423509	151010807	C	A	imputed	ENSG00000173480	.	STOP_GAINED	stopgain	0.000197161	0.00321	0.00237	0.002356	0.00246799
SLC38A6	14	61497169	188252997	C	G	imputed	ENSG00000139974	stop_gained	STOP_GAINED	stopgain	0.000191241	0.00046	0.0002	5.767e-05	.
MADD	11	47298298	147179561	C	T	genotyped	ENSG00000110514	.	STOP_GAINED	stopgain	4.75692e-05	.	.	3.295e-05	7.69349e-05
CEACAM21	19	42083571	148130632	G	A	imputed	ENSG00000007129	.	STOP_GAINED	stopgain	0.00023839	0.00046	0.0002	7.95469e-06	.
TREH	11	118531332	147240748	G	A	imputed	ENSG00000118094	stop_gained	STOP_GAINED	stopgain	0.000142939	0.00046	0.0002	3.306e-05	7.9466e-05
NAALADL1	11	64822078	202066168	G	A	genotyped	ENSG00000168060	.	STOP_GAINED	stopgain	0.000142708	0.00137	0.00079	6.46674e-05	.
ENDOU	12	48107123	145676650	C	T	genotyped	ENSG00000111405	.	STOP_GAINED	stopgain	9.51384e-05	.	0.0002	8.236e-05	0.00030755
C7orf46	7	23740403	138016346	A	G	genotyped	ENSG00000188732	splice_site	SPLICE_SITE_ACCEPTOR	.	0.000190277	0	.	4.118e-05	7.68876e-05
SLC7A13	8	87230034	141623545	G	A	genotyped	ENSG00000164893	.	STOP_GAINED	stopgain	0.000332984	.	.	0.0002555	0.000384852
ARHGEF25	12	58017860	113207856	G	A	genotyped	ENSG00000240771	stop_gained	STOP_GAINED	stopgain	0.00285415	0.00183	0.00178	0.004176	0.00415193
MUM1	19	1360278	149746655	C	T	genotyped	ENSG00000160953	.	STOP_GAINED	stopgain	0.000285415	.	0.0002	4.942e-05	0.00030755
USP50	15	50822014	112155034	A	AT	imputed	ENSG00000170236	frameshift_indel	.	frameshift substitution	0.00610556	0.01465	0.01775	0.005497	0.0184114
GRIN3B	19	1004741	200418870	G	A	genotyped	ENSG00000116032	.	STOP_GAINED	stopgain	4.75692e-05	.	.	3.2975e-05	.
AVIL	12	58204298	138728046	G	A	genotyped	ENSG00000135407	stop_gained	STOP_GAINED	stopgain	0.0006184	0.00366	0.00237	0.0003871	0.000538213
ZNF418	19	58437559	113587027	G	A	genotyped	ENSG00000196724	stop_gained	.	stopgain	0.00242603	0.00092	0.00237	0.0005272	0.00223214
CYP4B1	1	47276584	150307866	T	A	genotyped	ENSG00000142973	.	STOP_GAINED	stopgain	0.000285415	0	0.0002	0.0003295	0.000461326
MCEE	2	71351575	111033538	G	A	genotyped	ENSG00000124370	.	STOP_GAINED	stopgain	0.000142708	.	.	0.0002471	0.000461326
ZC2HC1C	14	75537321	151153588	T	TA	imputed	ENSG00000119703	.	FRAME_SHIFT	frameshift substitution	0.000261124	0.01694	0.01203	0.00582407	8.46883e-05
IGHMBP2	11	68701332	145226920	C	A	genotyped	ENSG00000132740	.	STOP_GAINED	stopgain	0.000190277	.	0.0002	0.0001484	0.000154012
LCLAT1	2	30756100	143388876	G	A	genotyped	ENSG00000172954	.	STOP_GAINED	stopgain	4.75692e-05	.	.	1.647e-05	7.68876e-05
COQ2	4	84206004	112033303	T	A	genotyped	ENSG00000173085	.	STOP_GAINED	stopgain	0.0153649	0.0119	0.00986	0.014	0.0167967
MYO1A	12	57441459	121909305	G	A	genotyped	ENSG00000166866	.	STOP_GAINED	stopgain	0.000808677	0.00046	0.00059	0.003204	0.0036906
NCCRP1	19	39690984	151275912	A	G	genotyped	ENSG00000188505	splice_site	SPLICE_SITE_ACCEPTOR	.	0.000570831	0.00092	0.00059	9.885e-05	0.000461326
ALDH1L2	12	105440542	146023221	C	T	genotyped	ENSG00000136010	.	STOP_GAINED	stopgain	0.000380554	.	0.00039	0.0006589	0.000461326
ALKBH3	11	43905557	145265812	C	T	genotyped	ENSG00000166199	stop_gained	STOP_GAINED	stopgain	0.000332984	0.00092	0.00039	0.00131	0.000999539
AMPD1	1	115229365	143303736	C	G	genotyped	ENSG00000116748	splice_site	SPLICE_SITE_DONOR	.	0.0018552	0.00137	0.00059	0.0003953	0.00161464
BTNL8	5	180338584	180911843	C	T	genotyped	ENSG00000113303	stop_gained	STOP_GAINED	stopgain	0.000237846	0.00137	0.00079	8.79775e-05	.
DYSF	2	71795469	199954546	G	A	imputed	ENSG00000135636	splice_site	SPLICE_SITE_DONOR	.	9.5338e-05	0.00046	0.0002	7.92883e-06	.
ROM1	11	62381863	147065010	C	T	genotyped	ENSG00000149489	.	STOP_GAINED	stopgain	4.75692e-05	0.00183	0.00158	0.0001977	.
KCNK6	19	38817232	139277668	G	A	genotyped	ENSG00000099337	splice_site	SPLICE_SITE_ACCEPTOR	.	4.75692e-05	0.00092	0.00039	0.0002307	7.68876e-05
LPA	6	160969693	143431368	T	C	genotyped	ENSG00000198670	splice_site	SPLICE_SITE_ACCEPTOR	.	0.00161735	0.00458	0.00375	0.003953	0.00222974
UNC50	2	99227236	199639979	A	G	imputed	ENSG00000115446	splice_site	SPLICE_SITE_ACCEPTOR	.	0.000718116	0.00046	0.0002	7.90814e-06	.
TMC1	9	75407236	200171616	C	T	genotyped	ENSG00000165091	stop_gained	STOP_GAINED	stopgain	4.75692e-05	0.00046	0.0002	0.000260556	.
TRIM6-TRIM34	11	5656027	200628102	T	A	imputed	ENSG00000258588	stop_gained	STOP_GAINED	stopgain	4.76917e-05	0.00046	0.0002	7.89528e-06	.
WDR49	3	167245727	143601672	G	A	genotyped	ENSG00000174776	.	STOP_GAINED	stopgain	4.75692e-05	.	.	4.119e-05	7.68876e-05
PIK3C2G	12	18435554	202060045	C	A	genotyped	ENSG00000139144	stop_gained	STOP_GAINED	stopgain	0.000665969	0.00046	0.00039	0.000402149	.
SLC25A24	1	108686291	187699990	G	T	imputed	ENSG00000085491	stop_gained	STOP_GAINED	stopgain	4.76826e-05	0.00046	0.00039	4.942e-05	7.68994e-05
GZMM	19	549171	200398398	C	T	genotyped	ENSG00000197540	stop_gained	.	stopgain	0.00684997	0.00321	0.00611	0.013978	0.00406187
ZNF329	19	58639289	143513293	G	A	genotyped	ENSG00000181894	stop_gained	.	stopgain	0.000142708	0.00046	0.00039	5.765e-05	0.000230663
MYH15	3	108172884	201762535	G	A	genotyped	ENSG00000144821	.	STOP_GAINED	stopgain	4.75692e-05	.	.	2.40759e-05	0.000165017
TMEM19	12	72083379	139987159	C	T	genotyped	ENSG00000139291	.	STOP_GAINED	stopgain	4.75692e-05	.	.	0.00014	0.000538213
KRT36	17	39643659	145372311	C	A	imputed	ENSG00000126337	stop_gained	.	stopgain	0.000384061	0.00092	0.0024	0.002224	0.000384438
PLEKHG5	1	6534226	144750655	T	C	genotyped	ENSG00000171680	splice_site	SPLICE_SITE_ACCEPTOR	.	0.000523261	0.00046	0.0002	0.0001896	0.000384438
ASTN1	1	176852023	199961480	G	A	genotyped	ENSG00000152092	.	STOP_GAINED	stopgain	9.51384e-05	.	.	7.89615e-06	7.68876e-05
KLC3	19	45850726	200688304	C	T	genotyped	ENSG00000104892	.	STOP_GAINED	stopgain	0.000237846	.	0.00039	0.000129995	0.000415007
NINL	20	25457481	145851710	G	A	genotyped	ENSG00000101004	.	STOP_GAINED	stopgain	0.000998953	0	0.0002	0.0005272	0.000845763
EDEM1	3	5249841	201299932	C	T	genotyped	ENSG00000134109	.	STOP_GAINED	stopgain	4.75692e-05	.	.	7.89677e-06	.
MRPS31	13	41333097	190789123	G	A	imputed	ENSG00000102738	stop_gained	STOP_GAINED	stopgain	4.75919e-05	0.00046	0.0002	3.295e-05	7.68876e-05
SLC25A47	14	100795111	141771519	C	T	genotyped	ENSG00000140107	.	STOP_GAINED	stopgain	0.000142708	.	.	3.304e-05	0.000232594
SLC22A25	11	62984850	143611231	G	A	genotyped	ENSG00000196600	.	STOP_GAINED	stopgain	0.00204548	0.00092	0.00118	0.0006014	0.000230805
FAM174B	15	93173517	200603218	G	A	genotyped	ENSG00000185442	.	STOP_GAINED	stopgain	9.51384e-05	.	.	0.000218408	7.89515e-05
CPB2	13	46632343	183048225	G	A	imputed	ENSG00000080618	stop_gained	STOP_GAINED	stopgain	4.81047e-05	0.00092	0.00099	5.765e-05	.
PRPH	12	49691057	73112142	G	A	genotyped	ENSG00000135406	splice_site	SPLICE_SITE_DONOR	.	0.000570831	0.00092	0.00079	0.005313	0.0030755
DUOX2	15	45393437	199783724	G	A	genotyped	ENSG00000140279	.	STOP_GAINED	stopgain	9.51384e-05	.	.	5.11326e-05	.
C9orf171	9	135374154	145473792	C	T	genotyped	ENSG00000188523	.	STOP_GAINED	stopgain	9.51384e-05	.	.	4.942e-05	0.000153775
RYR1	19	38987106	200563280	C	T	genotyped	ENSG00000196218	.	STOP_GAINED	stopgain	0.000142708	0.00046	0.0002	0.000160351	7.68876e-05
FAM189A2	9	71998673	147245375	C	T	genotyped	ENSG00000135063	.	STOP_GAINED	stopgain	0.000380554	.	.	4.942e-05	0.000384438
PPM1H	12	63131311	199521003	C	A	genotyped	ENSG00000111110	.	STOP_GAINED	stopgain	4.75692e-05	.	.	5.11692e-05	0.000165782
C17orf97	17	260227	186460174	C	T	imputed	ENSG00000187624	stop_gained	STOP_GAINED	stopgain	0.000191957	0.00321	0.00197	0.0001215	0.00109601
STARD6	18	51858111	188859007	C	A	imputed	ENSG00000174448	splice_site	SPLICE_SITE_DONOR	.	9.54472e-05	0.00046	0.0002	8.237e-06	.
NEIL1	15	75641682	5745908	T	C	genotyped	ENSG00000140398	splice_site	SPLICE_SITE_DONOR	.	0.0043288	0.00321	0.00276	0.006807	0.0089101
AKR1C3	10	5141642	147205859	G	A	genotyped	ENSG00000196139	splice_site	SPLICE_SITE_DONOR	.	0.00256874	0.00183	0.00158	0.0004201	0.00207597
FABP2	4	120240720	142649876	G	A	genotyped	ENSG00000145384	stop_gained	.	stopgain	4.75692e-05	0.00046	0.0002	9.061e-05	.
RMDN2	2	38202382	11124622	C	T	genotyped	ENSG00000115841	.	STOP_GAINED	stopgain	4.75692e-05	.	.	4.74383e-05	.
DHX57	2	39090540	114788980	G	A	genotyped	ENSG00000163214	stop_gained	.	stopgain	0.000142708	0.00137	0.00059	0.0002224	0.000153775
FBN3	19	8203091	145809403	G	A	genotyped	ENSG00000142449	.	STOP_GAINED	stopgain	0.000142708	.	.	9.888e-05	0.000153988
PTPN18	2	131117199	146895206	C	T	genotyped	ENSG00000072135	.	STOP_GAINED	stopgain	9.51384e-05	.	.	8.236e-06	0.000153775
CHTF18	16	841311	200880754	C	T	genotyped	ENSG00000127586	.	STOP_GAINED	stopgain	4.75692e-05	.	.	6.81809e-05	0.000319285
ENPP3	6	131973691	150884645	G	A	genotyped	ENSG00000154269	stop_gained	STOP_GAINED	stopgain	0.000570831	0.00046	0.0002	8.236e-05	0.000538213
SERGEF	11	18017409	142771913	G	A	genotyped	ENSG00000129158	.	STOP_GAINED	stopgain	0.0006184	.	0.00039	0.0002718	0.000462036
HHATL	3	42741282	200373562	G	A	genotyped	ENSG00000010282	.	STOP_GAINED	stopgain	0.000142708	0.00046	0.0002	0.000278293	.
CASC1	12	25276181	201636727	G	A	genotyped	ENSG00000118307	stop_gained	STOP_GAINED	stopgain	9.51384e-05	0.00046	0.00039	0.000370947	.
TACR2	10	71174821	141759934	C	T	genotyped	ENSG00000075073	.	STOP_GAINED	stopgain	0.00147465	0	0.00059	0.0001071	7.68876e-05
CTC-435M10.3	19	41925123	201537906	C	T	imputed	.	stop_gained	STOP_GAINED	stopgain	0.00028626	0.00046	0.0002	1.5816e-05	.
ERC2	3	56330139	143061850	G	A	imputed	ENSG00000187672	stop_gained	STOP_GAINED	stopgain	4.76735e-05	0.00046	.	.	.
ZSCAN16	6	28094631	139859579	C	A	genotyped	ENSG00000196812	stop_gained	STOP_GAINED	stopgain	0.000190277	0.00046	0.00079	8.236e-05	0.000384438
ZNF642	1	40947434	150122669	G	T	genotyped	ENSG00000187815	splice_site	SPLICE_SITE_ACCEPTOR	.	9.51384e-05	0.00046	0.0002	0.00103	0.00107643
LSG1	3	194365409	200437232	G	A	genotyped	ENSG00000041802	.	STOP_GAINED	stopgain	4.75692e-05	.	.	3.99272e-05	.
NPNT	4	106888450	201131527	C	A	imputed	ENSG00000168743	stop_gained	STOP_GAINED	stopgain	4.78515e-05	0.00183	0.0002	2.39063e-05	.
CCL26	7	75401263	41463245	C	T	genotyped	ENSG00000006606	stop_gained	STOP_GAINED	stopgain	0.00456664	0.00641	0.00355	0.008607	0.00845763
C3orf32	3	8669388	151201843	G	A	genotyped	ENSG00000125046	stop_gained	STOP_GAINED	stopgain	0.000428123	0.00046	0.0002	3.295e-05	7.68876e-05
CC2D2B	10	97775988	200126356	G	T	genotyped	ENSG00000188649	.	STOP_GAINED	stopgain	0.00137951	.	0.00079	0.000194348	0.000838082
NLRP4	19	56382364	150945432	G	A	genotyped	ENSG00000160505	splice_site	SPLICE_SITE_DONOR	.	0.000285415	0.00092	0.00039	0.0007742	0.000922651
KLK4	19	51412506	201555681	A	G	imputed	ENSG00000167749	splice_site	SPLICE_SITE_DONOR	exonic;splicing	4.75919e-05	0.00046	0.0002	7.94433e-06	.
GAL3ST2	2	242716400	78620448	G	A	genotyped	ENSG00000154252	splice_site	SPLICE_SITE_DONOR	.	0.00313957	0.00229	0.00138	0.00361	0.00361427
GSDMD	8	144644128	199817068	G	A	imputed	ENSG00000104518	splice_site	SPLICE_SITE_ACCEPTOR	.	0.00124176	0.00046	0.0002	8.29628e-06	.
ACMSD	2	135616876	181857322	C	T	genotyped	ENSG00000153086	.	STOP_GAINED	stopgain	4.75692e-05	0.00137	0.00059	4.118e-05	.
PLUNC	20	31829276	148139438	G	A	genotyped	ENSG00000198183	splice_site	SPLICE_SITE_DONOR	.	0.000237846	0.00046	0.0002	0.000213166	.
NLRP9	19	56226499	141305973	G	C	genotyped	ENSG00000185792	stop_gained	STOP_GAINED	stopgain	0.0006184	0.00046	0.0002	0.0001072	0.000538379
MLF1	3	158320712	200248107	C	T	genotyped	ENSG00000178053	stop_gained	.	stopgain	0.000190277	0.00046	0.00138	0.000278716	.
EFCAB4B	12	3782742	201392258	G	A	genotyped	ENSG00000130038	.	STOP_GAINED	stopgain	0.000428123	.	.	0.000205599	7.68876e-05
GZMK	5	54327290	139113584	G	A	genotyped	ENSG00000113088	stop_gained	STOP_GAINED	stopgain	0.00109409	0.00321	0.00118	2.471e-05	0.000153775
MCTP2	15	94858854	200389318	C	T	genotyped	ENSG00000140563	.	STOP_GAINED	stopgain	4.75692e-05	.	.	2.39097e-05	.
INCA1	17	4893541	149206445	G	A	imputed	ENSG00000196388	stop_gained	.	stopgain	4.78469e-05	0.00092	0.00039	0.0021	0.00161464
C1orf173	1	75086476	200670755	A	T	imputed	ENSG00000178965	stop_gained	STOP_GAINED	stopgain	4.77418e-05	0.00046	0.0002	7.91227e-06	.
ALLC	2	3730635	200104628	G	A	genotyped	ENSG00000151360	.	STOP_GAINED	stopgain	9.51384e-05	.	0.0002	0.000649226	0.0011498
PLCD4	2	219483469	146112514	C	T	genotyped	ENSG00000115556	stop_gained	STOP_GAINED	stopgain	0.00152221	0.00275	0.00256	0.0003803	0.000966806
RPP25	15	75248443	187308597	G	T	genotyped	ENSG00000178718	stop_gained	.	stopgain	0.000142708	0.00092	0.00059	0.0001984	.
CAPN3	15	42646611	141197501	G	A	imputed	ENSG00000092529	.	STOP_GAINED	stopgain	0.000142912	0.00183	0.00079	0.000179853	.
ATAT1	6	30613720	200190404	T	TG	imputed	ENSG00000137343	.	FRAME_SHIFT	frameshift substitution	0.0013785	0.00687	0.00217	0.00502932	.
NQO1	16	69748923	200863930	ACACT	A	imputed	ENSG00000181019	.	FRAME_SHIFT	frameshift substitution	0.0172595	0.0119	0.01341	0.00404547	.
POP1	8	99146811	201493204	G	A	genotyped	ENSG00000104356	.	STOP_GAINED	stopgain	4.75692e-05	.	.	7.89839e-06	7.68876e-05
TAP1	6	32818213	143800384	G	A	genotyped	ENSG00000168394	.	STOP_GAINED	stopgain	4.75692e-05	.	0.0002	4.118e-05	0.000230663
ZFAND1	8	82627302	376964160	G	C	genotyped	ENSG00000104231	.	STOP_GAINED	stopgain	9.51384e-05	.	.	0.000381849	.
DEPDC7	11	33047270	200073795	C	T	genotyped	ENSG00000121690	stop_gained	STOP_GAINED	stopgain	0.000190277	0.00046	0.0002	9.5977e-05	0.000330907
LTBP2	14	75018055	200017021	T	G	imputed	ENSG00000119681	splice_site	SPLICE_SITE_ACCEPTOR	.	4.76054e-05	0.00046	0.0002	1.67448e-05	.
C4orf47	4	186361874	115638008	G	A	imputed	ENSG00000205129	splice_site	SPLICE_SITE_DONOR	.	0.00138775	0.0087	0.00828	0.002541	.
NCR1	19	55417686	189703314	C	T	imputed	ENSG00000189430	.	STOP_GAINED	stopgain	4.75919e-05	0.00046	0.0002	2.471e-05	0.000153775
ADHFE1	8	67344767	200439070	C	T	genotyped	ENSG00000147576	.	STOP_GAINED	stopgain	0.0006184	.	0.0002	0.00177375	0.000185839
CHIA	1	111861114	144676218	G	A	genotyped	ENSG00000134216	splice_site	SPLICE_SITE_ACCEPTOR	.	0.000856246	0.00046	0.0002	0.0001071	0.00030755
SDHA	5	223624	142441643	C	T	genotyped	ENSG00000073578	.	STOP_GAINED	stopgain	0.000142708	.	.	0.0001647	0.000153775
HIBCH	2	191077756	141208550	G	A	genotyped	ENSG00000198130	.	STOP_GAINED	stopgain	0.000428123	.	.	1.647e-05	0.000153775
EMR3	19	14785569	201487935	A	T	genotyped	ENSG00000131355	.	STOP_GAINED	stopgain	0.000380554	.	.	0.00033242	.
PKHD1L1	8	110464510	72687022	G	A	genotyped	ENSG00000205038	splice_site	SPLICE_SITE_DONOR	.	0.00737323	0.00641	0.00493	0.007811	0.00788382
HEATR4	14	73989211	149734041	G	A	genotyped	ENSG00000187105	.	STOP_GAINED	stopgain	0.000523261	.	.	0.00028	0.000153775
FBXO27	19	39517645	145041815	C	T	genotyped	ENSG00000161243	.	STOP_GAINED	stopgain	0.000237846	.	0.0002	2.471e-05	7.68876e-05
PRODH2	19	36303404	184913289	G	A	imputed	ENSG00000250799	stop_gained	STOP_GAINED	stopgain	4.78377e-05	0.00092	0.00039	4.942e-05	.
MTFR2	6	136562762	147722462	G	A	genotyped	ENSG00000146410	.	STOP_GAINED	stopgain	9.51384e-05	.	.	6.589e-05	7.68876e-05
CFTR	7	117246808	75096551	G	A	genotyped	ENSG00000001626	splice_site	SPLICE_SITE_DONOR	.	0.000903815	0.00046	0.0002	8.239e-05	0.000231054
SLC22A2	6	160671647	145289005	C	T	genotyped	ENSG00000112499	.	STOP_GAINED	stopgain	0.000332984	.	0.0002	9.06e-05	0.000384438
C17orf101	17	80361947	564554000	G	A	imputed	.	stop_gained	.	stopgain	4.77054e-05	0.00046	0.0002	1.18965e-05	.
SLC25A45	11	65147394	151187182	G	A	genotyped	ENSG00000162241	.	STOP_GAINED	stopgain	0.00461421	0.00321	0.00375	0.0008265	0.00223499
C11orf65	11	108277509	144865062	C	T	genotyped	ENSG00000166323	.	STOP_GAINED	stopgain	0.000332984	.	.	0.0005025	0.00130809
FBXO16	8	28321314	149083541	G	A	genotyped	ENSG00000214050	.	STOP_GAINED	stopgain	0.000142708	.	.	0.0001071	0.000153799
SULT1A2	16	28603710	138147609	C	A	genotyped	ENSG00000197165	stop_gained	STOP_GAINED	stopgain	4.75692e-05	0.00595	0.00355	0.00112	.
HELB	12	66704275	200580401	CA	C	imputed	ENSG00000127311	frameshift_indel	FRAME_SHIFT	frameshift substitution	0.00346603	0.01007	.	.	.
CYP2B6	19	41518370	34097093	C	T	genotyped	ENSG00000197408	.	STOP_GAINED	stopgain	0.0006184	.	.	6.589e-05	0.000153775
ELMO3	16	67236109	192034781	A	T	genotyped	ENSG00000102890	stop_gained	.	stopgain	0.00228332	0.00321	0.00197	0.004794	0.00330922
C5orf4	5	154214402	201799523	C	G	imputed	ENSG00000170271	splice_site	SPLICE_SITE_DONOR	.	9.52835e-05	0.00046	0.00039	4.20318e-05	.
C1orf112	1	169798477	202166855	C	T	genotyped	ENSG00000000460	.	STOP_GAINED	stopgain	4.75692e-05	.	.	7.13267e-05	.
ATHL1	11	293829	149481543	G	A	imputed	ENSG00000142102	splice_site	SPLICE_SITE_ACCEPTOR	.	0.000142912	0.00046	.	4.119e-05	0.000153775
GPR137B	1	236347143	139529003	G	A	genotyped	ENSG00000077585	.	STOP_GAINED	stopgain	4.75692e-05	.	.	1.647e-05	7.68876e-05
C20orf12	20	18370358	139035515	G	A	imputed	ENSG00000089091	stop_gained	STOP_GAINED	stopgain	0.000288462	0.00092	0.0002	8.262e-06	.
ZNF175	19	52084690	143490927	A	AG	imputed	ENSG00000105497	.	FRAME_SHIFT	frameshift substitution	0.000193106	0.01236	0.00671	0.00291391	7.9885e-05
CNTRL	9	123907181	200500136	C	T	genotyped	ENSG00000119397	.	STOP_GAINED	stopgain	0.000285415	.	.	7.89815e-06	.
CFTR	7	117227832	113993959	G	T	genotyped	ENSG00000001626	.	STOP_GAINED	stopgain	0.000142708	.	.	0.0002636	0.00138398
CD209	19	7812213	147713865	G	A	genotyped	ENSG00000090659	.	STOP_GAINED	stopgain	4.75692e-05	.	.	7.413e-05	7.68876e-05
CHAT	10	50857579	142889639	C	T	genotyped	ENSG00000070748	.	STOP_GAINED	stopgain	4.75692e-05	.	.	9.884e-05	7.68876e-05
GRAMD1C	3	113652385	199701091	C	T	imputed	ENSG00000178075	stop_gained	STOP_GAINED	stopgain	0.00019073	0.00046	0.0002	7.90226e-06	.
SLCO1C1	12	20890066	148204738	C	T	genotyped	ENSG00000139155	stop_gained	STOP_GAINED	stopgain	4.75692e-05	0.00046	0.0002	3.295e-05	7.68876e-05
COL6A6	3	130311412	140872639	G	T	genotyped	ENSG00000206384	stop_gained	.	stopgain	0.00418609	0.00229	0.00217	0.0004224	0.00151108
MTERFD2	2	242041670	185496764	G	A	imputed	ENSG00000122085	.	STOP_GAINED	stopgain	0.000524059	0.00046	0.00039	.	.
SERPINA9	14	94933713	143253931	C	T	imputed	ENSG00000170054	stop_gained	STOP_GAINED	stopgain	0.000240108	0.00183	0.00138	0.0003807	0.00140892
RPAP1	15	41828413	199863809	G	A	genotyped	ENSG00000103932	stop_gained	STOP_GAINED	stopgain	4.75692e-05	0.00046	0.00059	0.000246313	0.000153775
IFI27L1	14	94567118	144379529	G	A	genotyped	ENSG00000165948	splice_site	SPLICE_SITE_DONOR	.	0.000856246	0.00137	0.00217	0.001516	0.000230663
TGM4	3	44943164	139860990	G	A	genotyped	ENSG00000163810	stop_gained	STOP_GAINED	stopgain	0.00932357	0.00595	0.00513	0.008343	0.00699677
ADD2	2	70900444	199710132	G	A	genotyped	ENSG00000075340	.	STOP_GAINED	stopgain	0.000190277	.	.	3.95933e-05	7.68876e-05
ZNF343	20	2473472	148061097	C	T	genotyped	ENSG00000088876	splice_site	SPLICE_SITE_ACCEPTOR	.	0.000285415	0.00046	0.00099	0.000733	0.000153775
ZP1	11	60638480	201997227	G	T	imputed	ENSG00000149506	.	STOP_GAINED	stopgain	9.56938e-05	0.00046	0.0002	.	.
PRSS53	16	31098888	200107797	C	T	genotyped	ENSG00000151006	.	STOP_GAINED	stopgain	4.75692e-05	.	.	5.42574e-05	0.000157332
ALOX12	17	6905011	141346813	C	T	genotyped	ENSG00000108839	.	STOP_GAINED	stopgain	4.75692e-05	.	.	2.471e-05	7.68876e-05
KIAA0556	16	27585263	142375551	C	T	genotyped	ENSG00000047578	.	STOP_GAINED	stopgain	4.75692e-05	.	.	9.06e-05	0.000153917
FAM179A	2	29225458	183676260	C	T	genotyped	ENSG00000189350	stop_gained	.	stopgain	0.00437637	0.00321	0.00296	0.0009268	0.0037141
IL8	4	74607285	188378669	G	T	genotyped	ENSG00000169429	stop_gained	STOP_GAINED	stopgain	0.00104652	0.00046	0.0002	0.001203	0.000691988
ACAD10	12	112167654	148457984	C	T	genotyped	ENSG00000111271	.	STOP_GAINED	stopgain	0.000285415	.	.	0.000189952	.
OAS2	12	113445671	200173347	C	A	imputed	ENSG00000111335	.	STOP_GAINED	stopgain	0.000191022	0.00046	0.0002	7.89316e-06	.
SLC17A4	6	25778182	2328894	C	T	genotyped	ENSG00000146039	.	STOP_GAINED	stopgain	0.0049472	0.00641	0.00473	0.011	0.00922651
FAM71C	12	100042220	181913768	C	T	genotyped	ENSG00000180219	stop_gained	STOP_GAINED	stopgain	0.000142708	0.00046	0.0002	2.471e-05	.
FBXL8	16	67195842	117575136	T	C	genotyped	ENSG00000135722	.	SPLICE_SITE_DONOR	exonic;splicing	0.0111788	0.02244	0.02032	0.012	0.000615764
PCDHGA10	5	140794930	746539261	C	T	genotyped	ENSG00000253846	stop_gained	STOP_GAINED	stopgain	0.00304443	0.00366	0.00237	0.00361493	.
PHLDB2	3	111603771	201915760	C	T	genotyped	ENSG00000144824	.	STOP_GAINED	stopgain	4.75692e-05	0.00046	.	7.90414e-06	.
CDK5RAP1	20	31954730	533991743	G	A	genotyped	ENSG00000101391	.	STOP_GAINED	stopgain	9.51384e-05	.	.	0.000236847	.
ZNF556	19	2876090	144545156	G	A	genotyped	ENSG00000172000	splice_site	SPLICE_SITE_ACCEPTOR	.	0.00209305	0.00183	0.00158	0.003492	0.00476703
TMPRSS7	3	111795976	190021198	C	T	genotyped	ENSG00000176040	stop_gained	.	stopgain	0.000285415	0.00046	0.0002	4.961e-05	.
ART1	11	3680974	141826088	T	G	genotyped	ENSG00000129744	.	STOP_GAINED	stopgain	0.000903815	.	0.0002	0.0008649	0.000692414
OVCH1	12	29586713	142135172	GTTTTC	G	imputed	ENSG00000187950	frameshift_indel	.	frameshift substitution	0.00177503	0.01007	0.01085	0.002205	0.00712531
MYH15	3	108229308	201499449	G	A	genotyped	ENSG00000144821	.	STOP_GAINED	stopgain	9.51384e-05	.	.	9.6477e-05	.
MSH4	1	76355026	149042353	C	A	genotyped	ENSG00000057468	.	STOP_GAINED	stopgain	4.75692e-05	.	.	4.122e-05	0.000232594
PDE11A	2	178879181	76308115	G	A	genotyped	ENSG00000128655	.	STOP_GAINED	stopgain	0.00152221	0.00183	0.00178	0.002957	0.00384438
RABEP2	16	28920022	185347740	G	A	imputed	ENSG00000177548	stop_gained	STOP_GAINED	stopgain	0.00100604	0.00092	0.0002	.	.
GCFC2	2	75914962	140271309	G	A	genotyped	ENSG00000005436	.	STOP_GAINED	stopgain	0.000190277	.	.	0.0001565	0.000307598
GALNT3	2	166626727	137853086	G	A	genotyped	ENSG00000115339	.	STOP_GAINED	stopgain	0.000237846	0.00046	0.0002	0.0001153	0.000384438
ASAH2	10	52005095	116049719	G	A	genotyped	ENSG00000188611	.	STOP_GAINED	stopgain	0.00604129	0.00321	0.00197	0.004859	0.00722743
MYO7A	11	76885871	111033201	C	T	genotyped	ENSG00000137474	.	STOP_GAINED	stopgain	0.000142708	.	.	1.656e-05	8.09848e-05
ALS2CL	3	46729697	9873071	C	A	genotyped	ENSG00000178038	.	STOP_GAINED	stopgain	0.000856246	0.00092	0.00158	0.00152898	.
ABCB11	2	169847310	147649016	C	T	imputed	ENSG00000073734	splice_site	SPLICE_SITE_DONOR	.	0.000288934	0.00092	0.00039	1.655e-05	.
SLC4A9	5	139747064	199786527	G	A	genotyped	ENSG00000113073	.	STOP_GAINED	stopgain	0.0006184	.	.	0.000622001	0.000394882
IGFBPL1	9	38411415	201197777	A	AT	imputed	ENSG00000137142	frameshift_indel	.	frameshift substitution	0.000922131	0.00916	0.00947	0.00238148	.
IGFL1	19	46733041	201914709	C	T	imputed	ENSG00000188293	stop_gained	STOP_GAINED	stopgain	0.000286807	0.00046	0.0002	0.000119582	0.000320564
CYP4A22	1	47610223	201802480	TG	T	imputed	ENSG00000162365	.	FRAME_SHIFT	frameshift substitution	0.000524059	0.01557	0.01164	0.00730602	.
PKHD1L1	8	110476478	199516814	C	T	genotyped	ENSG00000205038	.	STOP_GAINED	stopgain	4.75692e-05	.	.	0.000123392	8.35143e-05
WDR69	2	228754633	201846880	C	T	imputed	ENSG00000123977	stop_gained	STOP_GAINED	stopgain	4.79985e-05	0.00046	0.0002	2.37304e-05	.
GPATCH3	1	27226912	146227320	C	A	genotyped	ENSG00000198746	.	STOP_GAINED	stopgain	4.75692e-05	.	.	0.0004365	0.00030755
ABCB5	7	20768023	199675268	C	T	genotyped	ENSG00000004846	.	STOP_GAINED	stopgain	9.51384e-05	.	.	2.37042e-05	.
ASB15	7	123267310	116956332	C	T	genotyped	ENSG00000146809	stop_gained	.	stopgain	0.00770621	0.01419	0.00888	0.007775	0.000538213
CCNJ	10	97817759	201778135	AC	A	imputed	ENSG00000107443	frameshift_indel	.	frameshift substitution	0.000796971	0.00824	.	.	.
TMC3	15	81627155	200283479	G	A	imputed	ENSG00000188869	stop_gained	STOP_GAINED	stopgain	4.77966e-05	0.00046	0.0002	8.01783e-06	.
MAP3K6	1	27683163	192884106	G	A	imputed	ENSG00000142733	.	STOP_GAINED	stopgain	4.76417e-05	0.00046	0.0002	3.295e-05	.
PCK2	14	24566321	202159394	C	T	imputed	ENSG00000100889	.	STOP_GAINED	stopgain	0.000191241	0.00046	0.0002	5.57183e-05	.
COG5	7	106921750	186512876	G	A	imputed	ENSG00000164597	stop_gained	STOP_GAINED	stopgain	0.000238163	0.00046	0.0002	8.237e-06	.
GBP7	1	89618035	138540106	G	A	genotyped	ENSG00000213512	stop_gained	.	stopgain	0.000190277	0.00046	0.00059	0.0007495	0.00107643
GLCE	15	69548389	143484961	C	T	genotyped	ENSG00000138604	.	STOP_GAINED	stopgain	4.75692e-05	.	.	8.237e-06	7.69468e-05
IMPG2	3	100949961	199867882	G	A	imputed	ENSG00000081148	.	STOP_GAINED	stopgain	0.000572847	0.00046	0.0002	5.52757e-05	.
SLC10A6	4	87770236	144976549	G	T	genotyped	ENSG00000145283	.	STOP_GAINED	stopgain	0.00118923	.	0.00059	0.0002141	0.000768876
QRICH2	17	74272770	147137634	G	A	genotyped	ENSG00000129646	.	STOP_GAINED	stopgain	0.00271145	.	0.00039	0.0001647	0.000538213
GPA33	1	167024212	150875349	C	A	genotyped	ENSG00000143167	splice_site	SPLICE_SITE_DONOR	.	4.75692e-05	0.00137	0.00059	0.0004448	0.000153775
SLC13A1	7	122821111	138275989	C	T	genotyped	ENSG00000081800	.	STOP_GAINED	stopgain	0.000332984	0.00046	0.0002	0.0005519	0.00138398
MMP1	11	102661521	199890858	G	A	genotyped	ENSG00000196611	.	STOP_GAINED	stopgain	0.000142708	.	.	0.000221874	0.000384497
PLA2G4C	19	48581032	11564598	TG	T	imputed	ENSG00000105499	frameshift_indel	FRAME_SHIFT	frameshift substitution	0.000546502	0.00778	0.00533	0.015	0.0426586
RIMS2	8	104898040	200980523	G	T	genotyped	ENSG00000176406	.	STOP_GAINED	stopgain	4.75692e-05	.	.	4.82556e-05	0.000248386
GPLD1	6	24446037	142962906	G	A	genotyped	ENSG00000112293	.	STOP_GAINED	stopgain	4.75692e-05	.	.	2.471e-05	0.000153775
CAB39L	13	49913856	199783580	A	T	genotyped	ENSG00000102547	.	STOP_GAINED	stopgain	4.75692e-05	.	.	3.35621e-05	7.70297e-05
NUDT7	16	77759403	200408443	T	A	genotyped	ENSG00000140876	stop_gained	STOP_GAINED	stopgain	4.75692e-05	0.00092	0.00039	0.00107217	0.00134907
FUT2	19	49206445	201211409	G	T	imputed	ENSG00000176920	stop_gained	.	stopgain	4.78606e-05	0.00046	0.0002	1.59492e-05	.
EPX	17	56272501	35617692	C	A	genotyped	ENSG00000121053	stop_gained	.	stopgain	0.0055656	0.00458	0.0075	0.008788	0.00953406
BCMO1	16	81295825	199834539	C	A	genotyped	ENSG00000135697	.	STOP_GAINED	stopgain	4.75692e-05	.	.	6.31453e-05	7.68994e-05
AIFM2	10	71883662	199761148	C	T	genotyped	ENSG00000042286	splice_site	SPLICE_SITE_DONOR	.	0.000523261	0.00046	0.00039	0.000188523	0.000153775
FCRLA	1	161681105	199798212	C	T	imputed	ENSG00000132185	.	STOP_GAINED	stopgain	9.55475e-05	0.00046	0.0002	3.16296e-05	.
DHRS4	14	24424326	148405684	C	T	genotyped	ENSG00000157326	.	STOP_GAINED	stopgain	0.000808677	.	.	8.238e-06	7.69112e-05
IL17F	6	52103527	117796773	C	A	genotyped	ENSG00000112116	splice_site	SPLICE_SITE_DONOR	.	0.000285415	0.00458	0.00355	0.001359	7.68876e-05
CEACAM21	19	42083626	200535080	G	T	genotyped	ENSG00000007129	.	STOP_GAINED	stopgain	0.000332984	.	.	4.77996e-05	.
CLHC1	2	55436806	199596563	G	A	genotyped	ENSG00000162994	.	STOP_GAINED	stopgain	9.51384e-05	0.00046	0.0002	5.53465e-05	.
NOXO1	16	2029515	200875428	G	T	imputed	ENSG00000196408	stop_gained	STOP_GAINED	stopgain	4.76826e-05	0.00046	0.00039	1.75614e-05	.
LRRC29	16	67244075	115503334	C	T	imputed	ENSG00000125122	stop_gained	STOP_GAINED	stopgain	0.00803059	0.01099	0.01105	0.003758	0.00493963
CEP112	17	63957628	202112505	G	A	genotyped	ENSG00000154240	.	STOP_GAINED	stopgain	0.000142708	.	.	6.33102e-05	7.68876e-05
LCN12	9	139847479	572012646	C	T	genotyped	ENSG00000184925	.	STOP_GAINED	stopgain	0.000190277	.	0.00039	0.000510014	.
CPA2	7	129908848	199695765	C	T	genotyped	ENSG00000158516	.	STOP_GAINED	stopgain	0.000190277	.	.	8.72296e-05	0.00030755
XIRP2	2	168105881	201743062	T	A	imputed	ENSG00000163092	.	STOP_GAINED	stopgain	4.76463e-05	0.00046	0.0002	8.16127e-06	.
DNAH3	16	20976676	200617187	T	A	imputed	ENSG00000158486	.	STOP_GAINED	stopgain	4.77555e-05	0.00046	0.0002	8.47228e-06	.
MPP4	2	202519642	201300115	T	C	imputed	ENSG00000082126	splice_site	SPLICE_SITE_ACCEPTOR	.	9.59601e-05	0.00046	0.0002	1.47697e-05	.
CD160	1	145704302	149851492	G	A	genotyped	ENSG00000117281	.	STOP_GAINED	stopgain	4.75692e-05	.	.	0.0001483	0.00030755
MFSD1	3	158523262	148179484	C	T	genotyped	ENSG00000118855	.	STOP_GAINED	stopgain	9.51384e-05	.	.	0.0003212	0.000153775
LPA	6	161006178	200154828	G	A	genotyped	ENSG00000198670	.	STOP_GAINED	stopgain	4.75692e-05	.	0.0002	9.54198e-05	0.000154154
MLKL	16	74708900	142380694	C	A	genotyped	ENSG00000168404	stop_gained	.	stopgain	4.75692e-05	0	0.0002	0.0001647	0.000461681
STK19	6	31948275	529187184	G	A	genotyped	ENSG00000204344	.	STOP_GAINED	stopgain	4.75692e-05	.	0.0002	0.000133788	.
C7orf33	7	148288203	148939510	T	A	genotyped	ENSG00000170279	.	STOP_GAINED	stopgain	0.00180763	.	.	0.0002306	0.000768876
RHBDL1	16	726189	8056588	C	T	genotyped	ENSG00000103269	.	STOP_GAINED	stopgain	0.000713538	.	0.00039	0.001399	0.00374288
FAM54A	6	136565920	111951816	G	A	imputed	ENSG00000146410	stop_gained	STOP_GAINED	stopgain	9.53743e-05	0.00046	.	.	.
NDUFA5	7	123190559	139045446	G	A	genotyped	ENSG00000128609	.	STOP_GAINED	stopgain	0.000285415	.	.	4.942e-05	0.000153799
DNAI1	9	34514466	200669099	G	A	genotyped	ENSG00000122735	.	STOP_GAINED	stopgain	4.75692e-05	.	.	3.15871e-05	0.000153775
FAM162B	6	117086309	199926099	C	A	genotyped	ENSG00000183807	splice_site	SPLICE_SITE_DONOR	.	0.00128437	0.00183	0.00118	0.000283117	0.000315706
ARMC12	6	35705818	146467053	C	T	genotyped	ENSG00000157343	.	STOP_GAINED	stopgain	4.75692e-05	.	.	5.765e-05	0.000230663
APLF	2	68765298	185424489	C	T	imputed	ENSG00000169621	stop_gained	STOP_GAINED	stopgain	4.78515e-05	0.00046	0.0002	8.237e-06	.
FMO5	1	146684060	200936105	A	C	genotyped	ENSG00000131781	.	STOP_GAINED	stopgain	0.000142708	.	.	3.15926e-05	.
PHIP	6	79680593	200788163	G	A	imputed	ENSG00000146247	.	STOP_GAINED	stopgain	4.76327e-05	0.00046	0.0002	1.90763e-05	.
MYL5	4	673702	149764161	G	A	genotyped	ENSG00000215375	splice_site	SPLICE_SITE_ACCEPTOR	.	0.00332984	0.00137	0.00237	0.0005521	0.00123305
NBPF3	1	21805894	189747057	G	T	imputed	ENSG00000142794	splice_site	SPLICE_SITE_DONOR	.	4.76599e-05	0.00046	0.0002	1.647e-05	.
PKHD1L1	8	110477066	72687034	C	T	genotyped	ENSG00000205038	stop_gained	STOP_GAINED	stopgain	0.000428123	0.00137	0.00079	0.001333	0.00142307
C9orf96	9	136269052	587599209	A	T	genotyped	ENSG00000198870	.	STOP_GAINED	stopgain	0.000142708	.	.	3.30338e-05	.
ITGB6	2	160994698	181269473	C	A	imputed	ENSG00000115221	stop_gained	STOP_GAINED	stopgain	9.66184e-05	0.00046	0.0002	8.236e-06	.
GALNT8	12	4870241	200902818	C	T	genotyped	ENSG00000130035	stop_gained	STOP_GAINED	stopgain	9.51384e-05	0.00046	0.00039	0.000315821	.
TMEM54	1	33361246	201533982	C	T	imputed	ENSG00000121900	.	SPLICE_SITE_ACCEPTOR	exonic;splicing	0.000144802	0.00183	0.00059	0.000285551	0.00023141
RABAC1	19	42463102	202140633	T	C	imputed	ENSG00000105404	splice_site	SPLICE_SITE_ACCEPTOR	.	0.000340368	0.00183	0.00039	0	.
TXNDC15	5	134229246	201712904	G	A	genotyped	ENSG00000113621	stop_gained	STOP_GAINED	stopgain	0.000237846	0.00046	0.0002	0.000134171	.
C9orf142	9	139887542	145840987	C	T	genotyped	ENSG00000148362	.	STOP_GAINED	stopgain	4.75692e-05	.	.	0.0001236	0.000230698
RRH	4	110757188	115617845	C	A	genotyped	ENSG00000180245	stop_gained	STOP_GAINED	stopgain	0.00228332	0.00183	0.00158	0.0004365	0.00192219
SIGLEC1	20	3677876	200143991	G	A	genotyped	ENSG00000088827	.	STOP_GAINED	stopgain	0.000665969	.	.	0.00011185	0.000153775
MMP3	11	102713560	143174783	G	A	genotyped	ENSG00000149968	.	STOP_GAINED	stopgain	0.000190277	.	.	4.119e-05	0.000153799
MGAM	7	141720884	138090433	G	T	imputed	ENSG00000257335	splice_site	SPLICE_SITE_DONOR	.	0.000191369	0.00046	0.0002	8.282e-06	.
ABCC6	16	16256935	72653706	G	A	genotyped	ENSG00000091262	.	STOP_GAINED	stopgain	0.000665969	0.00137	0.00059	0.001392	0.00215484
C10orf129	10	96970504	141505578	G	T	imputed	ENSG00000173124	stop_gained	.	stopgain	4.75964e-05	0.00046	0.0002	1.647e-05	.
ARHGEF38	4	106474097	148016102	G	T	genotyped	ENSG00000236699	.	STOP_GAINED	stopgain	0.003092	.	.	0.00145	.
PCDHGA6	5	140755048	140643836	CA	C	imputed	ENSG00000253731	frameshift_indel	FRAME_SHIFT	frameshift substitution	0.000340865	0.00641	0.00375	0.001983	0.000167785
LRP2BP	4	186298086	143178247	G	A	genotyped	ENSG00000109771	.	STOP_GAINED	stopgain	4.75692e-05	.	0.00039	9.06e-05	7.68876e-05
MYH13	17	10231269	199540562	G	A	genotyped	ENSG00000006788	stop_gained	.	stopgain	0.00156978	0	0.0002	0.000222208	0.000846936
SLC25A41	19	6433579	150906124	C	T	imputed	ENSG00000181240	stop_gained	.	stopgain	4.77327e-05	0.00046	0.0002	1.655e-05	.
RETSAT	2	85576627	143670128	G	A	genotyped	ENSG00000042445	stop_gained	STOP_GAINED	stopgain	0.000332984	0.00092	0.00039	0.0004859	0.000384438
ANKFN1	17	54431257	180918129	C	T	imputed	ENSG00000153930	stop_gained	.	stopgain	4.75783e-05	0.00046	0.0002	8.237e-06	.
MRPS15	1	36921980	201564724	C	T	genotyped	ENSG00000116898	splice_site	SPLICE_SITE_ACCEPTOR	.	0.000285415	0.00046	0.0002	0.000164255	7.68876e-05
CPB2	13	46641460	139882837	A	T	genotyped	ENSG00000080618	.	STOP_GAINED	stopgain	0.000380554	0.00046	0.0002	0.000110717	.
CRTC1	19	18853719	200456495	G	A	genotyped	ENSG00000105662	splice_site	SPLICE_SITE_ACCEPTOR	.	0.000380554	0.00092	0.00039	6.43842e-05	.
SLC26A10	12	58017665	115563091	G	A	genotyped	ENSG00000135502	stop_gained	STOP_GAINED	stopgain	0.00161735	0.00046	0.00118	0.0003789	0.00161464
SHISA5	3	48520628	145843526	G	T	genotyped	ENSG00000164054	.	STOP_GAINED	stopgain	0.00275901	0.00046	0.00118	0.0003874	0.0018453
SULT1A2	16	28604628	199931808	C	T	genotyped	ENSG00000197165	.	STOP_GAINED	stopgain	4.75692e-05	.	.	7.89515e-06	.
IQGAP2	5	75866423	192694811	C	T	genotyped	ENSG00000145703	.	STOP_GAINED	stopgain	4.75692e-05	0.00046	.	5.766e-05	0.000230663
C18orf21	18	33554981	202045982	C	T	genotyped	ENSG00000141428	.	STOP_GAINED	stopgain	4.75692e-05	0.00046	0.0002	9.49833e-05	0.000153775
ABHD15	17	27893565	201971667	CA	C	imputed	ENSG00000168792	frameshift_indel	.	frameshift substitution	0.00198655	0.01145	0.00276	0.00511896	.
CYP2C8	10	96805708	78637571	C	A	genotyped	ENSG00000138115	stop_gained	STOP_GAINED	stopgain	9.51384e-05	0.00092	0.0006	0.0002718	.
SAPCD1	6	31731303	139815351	C	T	genotyped	ENSG00000227861	.	STOP_GAINED	stopgain	0.000428123	.	0.0002	0.0009069	0.000948542
FABP4	8	82391647	111339152	A	G	genotyped	ENSG00000170323	splice_site	SPLICE_SITE_DONOR	.	4.75692e-05	0.00092	0.0002	0.000173	0.00030755
C11orf40	11	4594704	201148464	T	C	imputed	ENSG00000171987	splice_site	SPLICE_SITE_ACCEPTOR	.	0.000957029	0.00046	0.0002	7.92456e-06	7.69349e-05
CCDC102B	18	66564666	143482676	G	T	genotyped	ENSG00000150636	splice_site	SPLICE_SITE_DONOR	.	0.000285415	0.00046	0.0002	5.766e-05	0.000461467
DCT	13	95114431	201692579	G	T	genotyped	ENSG00000080166	.	STOP_GAINED	stopgain	4.75692e-05	.	.	5.53141e-05	0.000153775
AURKB	17	8110079	139283248	G	A	genotyped	ENSG00000178999	.	STOP_GAINED	stopgain	0.000190277	.	.	8.03355e-05	.
CFTR	7	117227865	74597325	C	T	genotyped	ENSG00000001626	stop_gained	STOP_GAINED	stopgain	0.000142708	0.00046	0.0002	0.0001236	0.000384438
SLPI	20	43882331	141933051	G	T	genotyped	ENSG00000124107	.	STOP_GAINED	stopgain	0.000428123	.	.	0.0002224	0.000153775
BCL2L12	19	50169264	79741544	C	T	imputed	ENSG00000126453	stop_gained	STOP_GAINED	stopgain	0.000761397	0.00092	0.00059	0.0001574	0.000848373
FAM216A	12	110924419	138290088	C	T	genotyped	ENSG00000204856	.	STOP_GAINED	stopgain	4.75692e-05	.	.	2.471e-05	7.68876e-05
MSS51	10	75187441	145089649	G	A	genotyped	ENSG00000166343	.	STOP_GAINED	stopgain	0.000237846	.	0.00039	7.413e-05	0.000153775
KRT38	17	39596687	149081943	G	A	genotyped	ENSG00000171360	stop_gained	.	stopgain	0.00332984	0.00137	0.00316	0.0005518	0.00153775
PCCA	13	100925472	138149179	C	T	genotyped	ENSG00000175198	.	STOP_GAINED	stopgain	4.75692e-05	0.00046	0.0002	4.942e-05	.
MRPS14	1	174987637	200414977	G	A	genotyped	ENSG00000120333	.	STOP_GAINED	stopgain	0.000142708	.	.	3.95595e-05	.
PDE11A	2	178540198	199572049	C	T	imputed	ENSG00000128655	.	STOP_GAINED	stopgain	0.000193125	0.00046	0.00059	8.71923e-05	.
KRT82	12	52789795	141146368	C	T	genotyped	ENSG00000161850	splice_site	SPLICE_SITE_DONOR	.	0.000190277	0.00046	0.0002	1.647e-05	7.68876e-05
FZD6	8	104341899	151317643	C	T	genotyped	ENSG00000164930	.	STOP_GAINED	stopgain	4.75692e-05	.	.	8.237e-06	7.68876e-05
C16orf78	16	49412420	145444097	C	T	imputed	ENSG00000166152	stop_gained	STOP_GAINED	stopgain	0.000782549	0.00229	0.00237	0.0005108	0.0015387
MICALCL	11	12315863	199928912	G	A	genotyped	ENSG00000133808	stop_gained	.	stopgain	0.000380554	0.00046	0.0002	0.000417342	0.00139642
C4orf37	4	98865047	138653131	C	T	genotyped	ENSG00000163633	splice_site	SPLICE_SITE_DONOR	.	0.000523261	0.00092	0.00059	9.888e-05	0.000538213
FAM81B	5	94782320	200384844	G	A	genotyped	ENSG00000153347	.	STOP_GAINED	stopgain	0.00313957	.	0.00237	0.000729831	0.000853971
TMPRSS11D	4	68691516	777081980	A	T	genotyped	ENSG00000153802	.	STOP_GAINED	stopgain	0.000665969	.	.	0.000174365	.
C13orf30	13	43358264	1853636	C	T	genotyped	ENSG00000179813	stop_gained	STOP_GAINED	stopgain	4.75692e-05	0.00092	0.00039	5.765e-05	7.68876e-05
EMR1	19	6896543	202045997	C	T	genotyped	ENSG00000174837	stop_gained	STOP_GAINED	stopgain	9.51384e-05	0.00046	0.0002	2.3982e-05	.
SVOPL	7	138341219	117871806	G	A	genotyped	ENSG00000157703	.	STOP_GAINED	stopgain	0.00166492	0.00229	0.00158	0.002224	0.00353683
PVRIG	7	99818283	138822111	C	T	imputed	ENSG00000213413	stop_gained	STOP_GAINED	stopgain	4.76236e-05	0.00046	0.0002	4.118e-05	.
ASPM	1	197070816	62624965	A	C	genotyped	ENSG00000066279	.	STOP_GAINED	stopgain	0.0145562	0.00412	0.01144	0.002529	0.00853846
MCPH1	8	6357381	201599657	G	A	genotyped	ENSG00000147316	.	STOP_GAINED	stopgain	4.75692e-05	.	.	9.59401e-05	0.000249459
C10orf53	10	50901900	199814330	G	T	imputed	ENSG00000178645	stop_gained	.	stopgain	0.00014339	0.00046	0.0002	.	.
TRPV3	17	3419764	11654533	G	A	genotyped	ENSG00000167723	.	STOP_GAINED	stopgain	0.000142708	.	.	0.0003871	0.000153775
LRP2BP	4	186295495	201973995	G	A	genotyped	ENSG00000109771	stop_gained	STOP_GAINED	stopgain	4.75692e-05	0.00092	0.00039	7.89715e-05	0.000153775
SH2D1B	1	162381672	146301945	C	T	genotyped	ENSG00000198574	splice_site	SPLICE_SITE_DONOR	.	0.000856246	0.00229	0.00158	0.0002471	0.00030755
CES5A	16	55903522	144674577	C	T	genotyped	ENSG00000159398	.	SPLICE_SITE_DONOR	exonic;splicing	0.000380554	.	.	7.413e-05	0.000153894
AC073343.1	7	6715484	202100714	AG	A	imputed	ENSG00000198580	frameshift_indel	.	frameshift substitution	0.000789266	0.00595	0.00197	0.000224249	.
THSD4	15	72050243	199839802	C	A	genotyped	ENSG00000187720	.	STOP_GAINED	stopgain	0.000237846	.	.	9.67508e-05	.
ALPK1	4	113352488	116802171	G	A	genotyped	ENSG00000073331	.	STOP_GAINED	stopgain	0.00399581	0.00412	0.00473	0.0008731	0.00222974
SIGLEC1	20	3670249	139142426	C	T	genotyped	ENSG00000088827	stop_gained	STOP_GAINED	stopgain	0.000998953	0.00092	.	0.0001837	0.000620925
PRAMEF2	1	12920087	138080274	T	A	imputed	ENSG00000120952	stop_gained	.	stopgain	9.60154e-05	0.00046	0.0002	9.91e-05	0.000846805
EFCAB12	3	129140410	201855762	G	A	genotyped	ENSG00000172771	.	STOP_GAINED	stopgain	9.51384e-05	.	0.0002	4.01168e-05	8.30013e-05
CCDC110	4	186380129	185078759	G	A	genotyped	ENSG00000168491	stop_gained	STOP_GAINED	stopgain	0.000903815	0.00137	0.00099	0.0003872	.
PLA2G4F	15	42438000	567816881	G	A	genotyped	ENSG00000168907	.	STOP_GAINED	stopgain	4.75692e-05	.	.	3.1735e-05	.
C11orf82	11	82625793	147443808	C	T	genotyped	ENSG00000165490	.	STOP_GAINED	stopgain	0.000142708	.	0.0002	0.0001565	0.000153775
LCNL1	9	139878161	201957397	G	A	imputed	ENSG00000214402	splice_site	.	exonic;splicing	9.55658e-05	0.00046	0.0002	0.000241476	.
THNSL2	2	88474872	144678899	G	T	genotyped	ENSG00000144115	stop_gained	STOP_GAINED	stopgain	0.0006184	0.00092	0.0002	0.000173	0.000384438
EFCAB13	17	45419369	201668575	C	T	genotyped	ENSG00000178852	.	STOP_GAINED	stopgain	4.75692e-05	.	.	2.48525e-05	.
USH2A	1	216061824	200712760	G	A	imputed	ENSG00000042781	.	STOP_GAINED	stopgain	0.000143349	0.00046	0.0002	7.90927e-06	.
FAM173B	5	10239295	201120944	G	A	genotyped	ENSG00000150756	.	STOP_GAINED	stopgain	0.000523261	.	0.0002	0.000255873	0.000321854
TMCO4	1	20072127	140939906	G	A	genotyped	ENSG00000162542	.	STOP_GAINED	stopgain	9.51384e-05	0.00046	0.0002	0.00014	0.00030755
KIF16B	20	16359919	148283912	G	A	genotyped	ENSG00000089177	.	STOP_GAINED	stopgain	0.000237846	.	.	8.236e-05	0.000153775
C9orf6	9	111697968	147332575	C	T	genotyped	ENSG00000119328	stop_gained	STOP_GAINED	stopgain	4.75692e-05	0.00046	0.0002	0.00014	0.00030755
SERPINB13	18	61256037	200737594	C	T	genotyped	ENSG00000197641	.	STOP_GAINED	stopgain	4.75692e-05	.	.	7.13086e-05	.
SPTBN5	15	42185482	2271286	G	A	genotyped	ENSG00000137877	stop_gained	STOP_GAINED	stopgain	0.000237846	0.01007	0.0069	0.0022	.
TCHP	12	110353234	143201598	G	A	genotyped	ENSG00000139437	.	STOP_GAINED	stopgain	0.000951384	.	.	0.0003295	0.000768876
AC113191.1	8	42958701	202006335	C	T	genotyped	.	stop_gained	.	stopgain	4.75692e-05	0.00046	0.0002	2.37222e-05	.
CATSPERG	19	38847156	141054803	C	T	genotyped	ENSG00000099338	.	STOP_GAINED	stopgain	0.000380554	.	.	0.0002883	0.000230663
ZNF396	18	32949439	200991704	G	GT	imputed	ENSG00000186496	frameshift_indel	FRAME_SHIFT	frameshift substitution	0.000664214	0.00641	0.00473	0.00144458	.
LRRC56	11	550246	138918564	C	T	genotyped	ENSG00000161328	.	STOP_GAINED	stopgain	4.75692e-05	.	.	8.28e-06	7.69704e-05
LPA	6	161020632	199952286	G	A	genotyped	ENSG00000198670	.	STOP_GAINED	stopgain	9.51384e-05	.	.	4.75828e-05	0.000230663
LRRK2	12	40699748	183902574	T	A	genotyped	ENSG00000188906	.	STOP_GAINED	stopgain	0.000380554	0.00092	0.00039	4.12e-05	7.68876e-05
PTPRH	19	55716817	192078523	G	A	imputed	ENSG00000080031	.	STOP_GAINED	stopgain	0.000526064	0.00046	0.0002	3.295e-05	.
PCM1	8	17838213	148806955	G	T	genotyped	ENSG00000078674	.	STOP_GAINED	stopgain	0.00147465	0.00275	0.00138	0.001913	0.00229631
LTV1	6	144165695	139158208	C	T	genotyped	ENSG00000135521	.	STOP_GAINED	stopgain	0.000142708	.	.	0.0003706	0.000461326
IL20	1	207039838	141716593	C	T	genotyped	ENSG00000162891	stop_gained	STOP_GAINED	stopgain	0.000285415	0.00046	0.0002	9.884e-05	7.68876e-05
ADAM2	8	39624429	187758265	C	T	genotyped	ENSG00000104755	stop_gained	STOP_GAINED	stopgain	0.000285415	0.00046	.	4.118e-05	0.000153775
TRPM4	19	49686146	71352737	G	A	genotyped	ENSG00000130529	stop_gained	STOP_GAINED	stopgain	0.00114166	0.00092	0.00039	0.001358	0.000747136
MMD2	7	4959958	201609494	C	T	imputed	ENSG00000136297	stop_gained	STOP_GAINED	stopgain	9.57946e-05	0.00046	.	.	.
NEURL2	20	44519224	201802475	C	CT	imputed	ENSG00000124257	frameshift_indel	FRAME_SHIFT	frameshift substitution	0.000292398	0.00275	0.00197	0.00428906	.
ENGASE	17	77075625	201376470	C	A	genotyped	ENSG00000167280	.	STOP_GAINED	stopgain	0.000285415	.	.	0.000176087	0.000158529
IFT81	12	110628827	201791587	C	T	genotyped	ENSG00000122970	.	STOP_GAINED	stopgain	0.000380554	.	.	3.2022e-05	0.000335065
ZNF442	19	12462873	73507958	C	A	genotyped	ENSG00000198342	stop_gained	.	stopgain	0.0110836	0.00641	0.00789	0.00196	0.00645856
PLUNC	20	31827717	73333473	G	A	imputed	ENSG00000198183	splice_site	SPLICE_SITE_DONOR	.	0.000143761	0.00046	0.0002	3.16001e-05	.
GAA	17	78092070	121907943	C	T	genotyped	ENSG00000171298	stop_gained	.	stopgain	0.00118923	0.00046	0.00099	0.0002059	0.000768876
LRRC29	16	67241987	138009426	G	A	genotyped	ENSG00000125122	.	STOP_GAINED	stopgain	0.000332984	0.00046	0.00039	5.771e-05	0.000153965
WDR64	1	241842832	41304038	C	T	genotyped	ENSG00000162843	stop_gained	STOP_GAINED	stopgain	0.000665969	0.00046	0.00079	0.0001202	0.00043802
MMRN1	4	90844405	146692577	C	T	genotyped	ENSG00000138722	.	STOP_GAINED	stopgain	0.000237846	.	.	5.766e-05	0.000153775
MUC17	7	100677161	145653913	G	T	genotyped	ENSG00000169876	.	STOP_GAINED	stopgain	0.000142708	.	.	0.0001894	0.000230663
SLC26A2	5	149357747	104893919	C	T	genotyped	ENSG00000155850	.	STOP_GAINED	stopgain	4.75692e-05	.	.	0.0001071	7.68876e-05
PCK2	14	24566139	61752842	C	G	genotyped	ENSG00000100889	.	STOP_GAINED	stopgain	0.0006184	0.00229	0.00138	0.001969	0.00222974
SLC46A3	13	29287579	34429511	G	A	genotyped	ENSG00000139508	.	STOP_GAINED	stopgain	0.000523261	.	0.00039	0.0001647	7.68876e-05
PUS7L	12	44142401	141745509	G	A	genotyped	ENSG00000129317	.	STOP_GAINED	stopgain	0.0012368	0.00092	0.00099	0.000313	0.00153799
PTCHD2	1	11594563	146256525	C	T	imputed	ENSG00000204624	.	STOP_GAINED	stopgain	0.00019442	0.00275	0.00237	0.000637	0.00172612
ZNF229	19	44946749	61739520	G	A	genotyped	ENSG00000167383	stop_gained	.	stopgain	0.00332984	0	0.00178	0.0005958	0.00142188
MYOM2	8	2026918	143448287	C	T	genotyped	ENSG00000036448	.	STOP_GAINED	stopgain	0.000856246	0.00046	0.0002	0.0004448	0.000230663
TAS1R1	1	6635448	140193828	G	A	genotyped	ENSG00000173662	.	STOP_GAINED	stopgain	0.000570831	0.00046	0.0002	0.0009627	0.000522466
TRMT61B	2	29084160	115711774	G	A	genotyped	ENSG00000171103	stop_gained	STOP_GAINED	stopgain	0.000665969	0.00046	0.00059	0.00014	7.68876e-05
RAD9B	12	110957714	533593642	C	T	genotyped	ENSG00000151164	.	STOP_GAINED	stopgain	0.000142708	.	.	1.65104e-05	.
FAM188B	7	30876370	201335083	C	G	genotyped	ENSG00000106125	.	STOP_GAINED	stopgain	4.75692e-05	.	.	7.21281e-05	7.98467e-05
CCDC149	4	24854765	192450541	G	A	imputed	ENSG00000181982	stop_gained	STOP_GAINED	stopgain	9.73047e-05	0.00137	0.00079	3.295e-05	.
MICB	6	31474171	3087326	C	T	imputed	ENSG00000204516	.	STOP_GAINED	stopgain	0.00257806	0.0087	0.00769	0.00398	0.000329381
TRPM4	19	49703651	140799936	A	T	genotyped	ENSG00000130529	stop_gained	STOP_GAINED	stopgain	0.00195034	0.00092	0.00039	0.001425	0.00146086
SLC16A13	17	6941481	79521933	G	A	imputed	ENSG00000174327	stop_gained	.	stopgain	4.7619e-05	0.00046	0.0002	4.118e-05	.
LILRB5	19	54756767	758327074	G	A	genotyped	ENSG00000105609	.	STOP_GAINED	stopgain	4.75692e-05	.	.	7.90077e-05	.
TARS2	1	150463923	6857141	C	A	genotyped	ENSG00000143374	.	STOP_GAINED	stopgain	4.75692e-05	.	.	3.15731e-05	.
AGMAT	1	15909892	202010973	T	C	imputed	ENSG00000116771	splice_site	SPLICE_SITE_ACCEPTOR	.	0.00157473	0.00046	0.0002	.	.
AGXT2	5	35013058	114286107	C	T	genotyped	ENSG00000113492	splice_site	SPLICE_SITE_DONOR	.	0.00637427	0.00824	0.00552	0.005963	0.00981251
AP000790.1	11	59712705	187759912	C	T	imputed	.	stop_gained	.	stopgain	0.000191479	0.00046	0.00099	0.0001069	.
DFNA5	7	24749993	200758965	G	A	genotyped	ENSG00000105928	.	STOP_GAINED	stopgain	0.000190277	.	.	0.000379201	.
DCT	13	95114331	148575940	G	A	genotyped	ENSG00000080166	.	STOP_GAINED	stopgain	0.000285415	.	.	8.236e-06	0.000230663
TGM5	15	43527883	144532387	G	A	genotyped	ENSG00000104055	.	STOP_GAINED	stopgain	9.51384e-05	.	0.0002	4.942e-05	0.000153799
FBN3	19	8159451	201958664	T	C	imputed	ENSG00000142449	splice_site	SPLICE_SITE_ACCEPTOR	.	0.000190549	0.00046	0.0002	.	.
SIGLEC12	19	52004714	145312255	G	A	genotyped	ENSG00000254521	.	STOP_GAINED	stopgain	0.000428123	.	0.0002	0.0003212	0.00030755
C14orf180	14	105054188	144428844	C	T	genotyped	ENSG00000184601	.	STOP_GAINED	stopgain	9.51384e-05	.	.	2.475e-05	0.000385208
CD36	7	80301310	56381858	T	G	genotyped	ENSG00000135218	.	STOP_GAINED	stopgain	0.000332984	.	.	0.0002636	0.000384675
ABCA13	7	48563974	77826822	C	T	genotyped	ENSG00000179869	.	STOP_GAINED	stopgain	0.000332984	.	0.0002	0.0006044	0.000591916
IRAK3	12	66605329	76408141	C	A	genotyped	ENSG00000090376	.	STOP_GAINED	stopgain	0.000237846	0.00092	0.00039	0.000577559	.
IDUA	4	981646	552471693	C	T	genotyped	ENSG00000127415	.	STOP_GAINED	stopgain	0.000285415	.	.	0.000644478	.
WBSCR22	7	73098004	201387957	G	A	imputed	ENSG00000071462	splice_site	SPLICE_SITE_DONOR	.	0.000142898	0.00046	.	.	.
SIRPD	20	1532337	377202945	C	A	genotyped	ENSG00000125900	.	STOP_GAINED	stopgain	0.000142708	0.00046	0.00138	0.00110063	7.68876e-05
ERAP1	5	96119785	144931442	C	G	genotyped	ENSG00000164307	splice_site	SPLICE_SITE_ACCEPTOR	.	0.00147465	0.00046	0.0002	3.295e-05	0.000153775
FAM198B	4	159091422	145106513	T	A	imputed	ENSG00000164125	.	STOP_GAINED	stopgain	9.995e-05	0.00321	0.00158	0.0003624	0.00115331
ASB16	17	42248212	146524979	C	T	genotyped	ENSG00000161664	.	STOP_GAINED	stopgain	0.000428123	.	.	0.0001566	0.000538213
ALPK3	15	85382937	199599837	C	T	imputed	ENSG00000136383	stop_gained	STOP_GAINED	stopgain	0.000526114	0.00046	0.0002	1.70454e-05	.
CYP2A7	19	41387536	200907719	G	A	imputed	ENSG00000198077	.	STOP_GAINED	stopgain	4.77054e-05	0.00046	0.0002	2.37639e-05	.
FER1L6	8	125094665	200417757	C	T	genotyped	ENSG00000214814	.	STOP_GAINED	stopgain	4.75692e-05	.	.	0.000150205	0.000153775
FAHD1	16	1877586	138540253	G	A	genotyped	ENSG00000180185	.	STOP_GAINED	stopgain	9.51384e-05	.	.	6.589e-05	0.00015387
PTPRH	19	55697712	147881000	G	A	genotyped	ENSG00000080031	stop_gained	STOP_GAINED	stopgain	0.00332984	0.00229	0.00178	0.00266	0.0024604
CROT	7	86988581	80257795	C	T	genotyped	ENSG00000005469	stop_gained	STOP_GAINED	stopgain	4.75692e-05	0.00046	0.0002	8.239e-06	.
INSC	11	15247284	201278416	C	A	genotyped	ENSG00000188487	.	STOP_GAINED	stopgain	0.000142708	.	.	2.45692e-05	8.09979e-05
A2ML1	12	9006810	757820131	C	T	genotyped	ENSG00000166535	.	STOP_GAINED	stopgain	4.75692e-05	.	0.0002	0.000153886	.
ZP4	1	238051808	199659999	G	A	genotyped	ENSG00000116996	stop_gained	STOP_GAINED	stopgain	9.51384e-05	0.00046	0.0002	7.19563e-05	.
KRT76	12	53167416	149868801	C	A	genotyped	ENSG00000185069	stop_gained	STOP_GAINED	stopgain	0.00466178	0.00366	0.0022	0.00663	0.0074581
C15orf48	15	45723032	192752147	T	G	genotyped	ENSG00000166920	splice_site	SPLICE_SITE_DONOR	.	9.51384e-05	0.00183	0.00059	9.954e-05	.
FAM83A	8	124195352	148011353	G	T	genotyped	ENSG00000147689	stop_gained	STOP_GAINED	stopgain	9.69368e-05	0.00183	0.00197	0.003155	0.00376749
C17orf105	17	41861256	111671689	G	T	imputed	ENSG00000231256	stop_gained	.	stopgain	0.000629174	0.00183	0.0002	0.0003167	0.00043802
FRMPD2	10	49393685	146111349	G	T	genotyped	ENSG00000170324	.	STOP_GAINED	stopgain	0.000190277	.	.	0.0002306	0.000230663
SIRPG	20	1629930	148010539	C	T	imputed	ENSG00000089012	stop_gained	STOP_GAINED	stopgain	0.000337545	0.00137	0.00079	0.00103	0.000999539
SLC6A18	5	1244729	147945040	C	A	genotyped	ENSG00000164363	.	STOP_GAINED	stopgain	0.000808677	.	.	4.118e-05	0.000384497
ATP10D	4	47556923	201010617	C	T	genotyped	ENSG00000145246	.	STOP_GAINED	stopgain	4.75692e-05	.	.	7.99297e-06	7.68876e-05
PADI1	1	17555185	199756034	C	T	genotyped	ENSG00000142623	.	STOP_GAINED	stopgain	0.000190277	.	.	0.000118424	0.000153775
LAMB3	1	209799066	80356682	G	A	genotyped	ENSG00000196878	.	STOP_GAINED	stopgain	9.51384e-05	.	.	0.0007578	0.000538213
PTCHD3	10	27702438	61736847	G	A	genotyped	ENSG00000182077	stop_gained	STOP_GAINED	stopgain	0.00128437	0.00137	0.00079	0.0003377	0.00138398
ECHDC2	1	53364857	148235826	G	A	genotyped	ENSG00000121310	.	STOP_GAINED	stopgain	9.51384e-05	.	.	1.647e-05	7.68876e-05
ABCB6	2	220083056	200651419	C	A	imputed	ENSG00000115657	.	STOP_GAINED	stopgain	9.56206e-05	0.00046	0.0002	8.20654e-06	.
RNF32	7	156468480	139814797	C	T	genotyped	ENSG00000105982	.	STOP_GAINED	stopgain	0.000142708	0.00046	0.00039	0.0001153	0.000230663
KDELC2	11	108356897	200877677	G	T	genotyped	ENSG00000178202	.	STOP_GAINED	stopgain	4.75692e-05	.	.	8.01976e-06	.
YIPF7	4	44638017	75363480	G	A	genotyped	ENSG00000177752	stop_gained	.	stopgain	0.00356769	0.00092	0.00237	0.000732736	.
BPIL3	20	31625493	147211844	AG	A	imputed	ENSG00000167104	frameshift_indel	FRAME_SHIFT	frameshift substitution	0.00283341	0.00641	0.00927	0.002125	0.00663045
AACS	12	125587324	141126703	C	T	genotyped	ENSG00000081760	.	STOP_GAINED	stopgain	4.75692e-05	.	.	4.942e-05	7.68876e-05
DYNC2H1	11	103025292	182269382	C	T	imputed	ENSG00000187240	.	STOP_GAINED	stopgain	4.77008e-05	0.00046	0.0002	8.288e-06	.
ENPP5	6	46133216	144049289	C	T	genotyped	ENSG00000112796	stop_gained	STOP_GAINED	stopgain	0.000142708	0.00092	0.00059	5.765e-05	0.000153775
C16orf92	16	30034990	192016794	C	T	genotyped	ENSG00000167194	stop_gained	STOP_GAINED	stopgain	0.000523261	0.00092	0.00059	5.784e-05	7.9936e-05
NUCB1	19	49407673	545035152	C	T	genotyped	ENSG00000104805	.	STOP_GAINED	stopgain	4.75692e-05	.	.	4.04996e-05	.
C9orf152	9	112969733	148811022	G	A	genotyped	ENSG00000188959	.	STOP_GAINED	stopgain	0.000190277	.	.	0.0001647	0.000538213
CCNH	5	86695210	115449312	C	T	imputed	ENSG00000134480	splice_site	SPLICE_SITE_DONOR	.	9.53471e-05	0.00046	0.0002	0.0001483	0.000384438
NT5C1B-RDH14	2	18767621	114622083	G	A	genotyped	ENSG00000250741	stop_gained	STOP_GAINED	stopgain	0.00780135	0.00137	0.00237	0.001458	0.00561279
SCN7A	2	167266447	62622799	T	C	genotyped	ENSG00000136546	splice_site	SPLICE_SITE_ACCEPTOR	.	0.00523261	0.00458	0.00256	0.008033	0.0112655
FANCM	14	45658326	147021911	C	T	genotyped	ENSG00000187790	stop_gained	STOP_GAINED	stopgain	9.51384e-05	0.00183	0.00079	0.001301	0.000384438
WDR27	6	170070759	201671423	G	T	genotyped	ENSG00000184465	.	STOP_GAINED	stopgain	0.000523261	.	.	0.000184389	8.21963e-05
GLDC	9	6610328	191905539	C	A	imputed	ENSG00000178445	stop_gained	STOP_GAINED	stopgain	0.000524409	0.00137	0.00079	2.471e-05	.
CROT	7	86991099	148986377	C	T	genotyped	ENSG00000005469	.	STOP_GAINED	stopgain	0.000285415	.	.	0.0002142	0.000615101
SNED1	2	241979716	182331850	G	A	imputed	ENSG00000162804	splice_site	SPLICE_SITE_ACCEPTOR	.	9.54016e-05	0.00092	0.00039	1.654e-05	.
RP11-113D6.10	11	18231413	138574842	C	T	imputed	ENSG00000189332	stop_gained	.	stopgain	0.00200039	0.00641	0.00651	0.001689	.
CPO	2	207820198	73983116	G	A	genotyped	ENSG00000144410	stop_gained	STOP_GAINED	stopgain	0.00252117	0.00137	0.00256	0.0004036	0.00146086
LCA5	6	80203425	116337059	G	A	genotyped	ENSG00000135338	.	STOP_GAINED	stopgain	4.75692e-05	.	.	1.64568e-05	.
GSTK1	7	142962203	201961320	G	A	genotyped	ENSG00000197448	.	STOP_GAINED	stopgain	0.000523261	0.00046	0.00039	0.000503844	0.000845763
RPGRIP1L	16	53686549	121918204	G	A	genotyped	ENSG00000103494	.	STOP_GAINED	stopgain	4.75692e-05	.	.	0.0001071	.
ACAD11	3	132378559	540778993	C	A	genotyped	ENSG00000240303	.	STOP_GAINED	stopgain	0.00347255	0.00321	0.00178	0.000859777	.
AIM1	6	106992536	201683142	C	A	imputed	ENSG00000112297	.	STOP_GAINED	stopgain	4.79157e-05	0.00046	0.00039	7.90139e-06	.
STARD6	18	51858156	73958758	A	C	genotyped	ENSG00000174448	stop_gained	STOP_GAINED	stopgain	0.00670726	0.00595	0.00513	0.001071	0.00461326
DCST2	1	155004049	201711453	C	T	genotyped	ENSG00000163354	splice_site	SPLICE_SITE_DONOR	.	4.75692e-05	0.00046	0.0002	9.5146e-05	7.68876e-05
SEMG2	20	43850832	138018319	C	T	genotyped	ENSG00000124157	stop_gained	.	stopgain	0.000190277	0.00046	0.00039	0.0005024	0.000153775
DHDH	19	49442844	139938386	C	T	genotyped	ENSG00000104808	.	STOP_GAINED	stopgain	0.000332984	0.00092	0.00039	5.767e-05	0.000384438
RMND5B	5	177569661	138845509	C	T	genotyped	ENSG00000145916	stop_gained	STOP_GAINED	stopgain	0.000285415	0.00046	0.00059	0.0003871	0.000461326
PTPN13	4	87622903	2287149	C	T	genotyped	ENSG00000163629	.	STOP_GAINED	stopgain	4.75692e-05	0.00046	0.0002	2.45407e-05	.
C9	5	39341264	184027564	G	A	genotyped	ENSG00000113600	stop_gained	STOP_GAINED	stopgain	4.75692e-05	0.00046	.	5.53298e-05	.
ERCC3	2	128050332	34295337	G	A	genotyped	ENSG00000163161	.	STOP_GAINED	stopgain	0.000761107	.	.	0.0004777	0.000461326
KRT33B	17	39525726	145065247	G	A	imputed	ENSG00000131738	stop_gained	.	stopgain	0.00163493	0.00137	0.00158	0.0002059	7.69112e-05
AHI1	6	135769528	41288021	A	T	imputed	ENSG00000135541	.	STOP_GAINED	stopgain	4.76508e-05	0.00046	0.0002	8.276e-06	.
PLEKHG4	16	67322391	200888271	G	C	genotyped	ENSG00000196155	.	SPLICE_SITE_ACCEPTOR	exonic;splicing	0.000142708	.	0.0002	0.000308286	0.000461681
BAHD1	15	40750721	139014605	C	T	genotyped	ENSG00000140320	stop_gained	STOP_GAINED	stopgain	0.000380554	0.00137	0.00138	0.0004695	0.00030755
ZBBX	3	167083673	184708397	C	G	genotyped	ENSG00000169064	splice_site	SPLICE_SITE_DONOR	.	0.00142708	0.00137	0.00099	0.001665	0.00263203
MYO1A	12	57430806	185972678	G	A	imputed	ENSG00000166866	stop_gained	STOP_GAINED	stopgain	4.77783e-05	0.00046	0.0002	3.295e-05	.
DLGAP5	14	55619306	149693049	A	G	imputed	ENSG00000126787	splice_site	SPLICE_SITE_DONOR	.	4.77054e-05	0.00046	0.0002	1.648e-05	7.68876e-05
MICB	6	31474943	141005467	G	A	imputed	ENSG00000204516	.	STOP_GAINED	stopgain	4.76781e-05	0.00046	0.00039	3.306e-05	0.000125818
BCLAF1	6	136599127	138333275	G	A	genotyped	ENSG00000029363	.	STOP_GAINED	stopgain	0.000903815	.	0.00099	0.002537	0.000384438
OCM2	7	97617828	145989167	G	A	genotyped	ENSG00000135175	stop_gained	STOP_GAINED	stopgain	0.00199791	0.00046	0.00118	0.0003871	0.00107643
PMFBP1	16	72174397	186231531	G	A	genotyped	ENSG00000118557	stop_gained	STOP_GAINED	stopgain	0.00161735	0.00137	0.00079	3.295e-05	7.69468e-05
GSTO2	10	106037734	147953656	G	T	genotyped	ENSG00000065621	.	STOP_GAINED	stopgain	0.000428123	.	.	8.236e-06	0.000230663
RNMTL1	17	686519	202002005	G	T	genotyped	ENSG00000171861	.	STOP_GAINED	stopgain	0.000142708	.	.	5.52923e-05	.
MIB1	18	19423155	200545301	C	T	genotyped	ENSG00000101752	.	STOP_GAINED	stopgain	9.51384e-05	.	0.0002	6.55383e-05	0.000153775
CLPB	11	72013356	200203460	G	A	genotyped	ENSG00000162129	.	STOP_GAINED	stopgain	9.51384e-05	.	.	3.16191e-05	.
PSG9	19	43771987	60850122	G	A	genotyped	ENSG00000183668	stop_gained	STOP_GAINED	stopgain	0.0129864	0.0119	0.01164	0.002776	0.00938029
NMUR2	5	151784206	145273801	G	A	genotyped	ENSG00000132911	stop_gained	STOP_GAINED	stopgain	9.51384e-05	0.00412	0.00592	0.00131	7.68876e-05
CIDEB	14	24775152	200582475	C	T	genotyped	ENSG00000136305	splice_site	SPLICE_SITE_DONOR	.	9.51384e-05	0.00046	0.0002	4.86855e-05	.
GSG1	12	13240162	141509089	G	A	genotyped	ENSG00000111305	.	STOP_GAINED	stopgain	0.00218818	0.00092	0.00178	0.003888	0.00422882
RAB19	7	140111730	61746896	C	A	genotyped	ENSG00000146955	.	STOP_GAINED	stopgain	4.75692e-05	.	0.0002	0.001853	0.00615101
GPR113	2	26534073	138298215	G	T	genotyped	ENSG00000173567	.	STOP_GAINED	stopgain	0.000142708	.	.	0.0002639	0.000230805
TTLL5	14	76238090	138370992	C	T	genotyped	ENSG00000119685	.	STOP_GAINED	stopgain	4.75692e-05	0.00046	0.0002	3.295e-05	0.000153775
ZAN	7	100389677	149104440	C	T	imputed	ENSG00000146839	.	STOP_GAINED	stopgain	0.00258663	0.00687	0.00611	0.015	0.0173678
ABCG8	2	44079970	202119496	C	A	genotyped	ENSG00000143921	.	STOP_GAINED	stopgain	4.75692e-05	.	.	0.00989948	.
DNAH1	3	52357842	140581739	C	T	imputed	ENSG00000114841	.	STOP_GAINED	stopgain	0.00376585	0.00046	0.0002	0.001145	0.00361372
SERPINA10	14	94754643	61754487	C	T	genotyped	ENSG00000140093	stop_gained	STOP_GAINED	stopgain	0.00199791	0.00229	0.00138	0.004242	0.00422882
SOHLH1	9	138589474	140132974	C	T	genotyped	ENSG00000165643	splice_site	SPLICE_SITE_ACCEPTOR	.	0.000285415	0.00412	0.00296	0.003215	0.00030774
C1orf53	1	197871863	201010526	G	A	genotyped	ENSG00000203724	.	STOP_GAINED	stopgain	9.51384e-05	.	0.0002	0.000328222	0.000250376
ALDH1L1	3	125877270	13088615	G	A	genotyped	ENSG00000144908	.	STOP_GAINED	stopgain	9.51384e-05	.	.	4.119e-05	7.68876e-05
ANKRD23	2	97508224	200214574	T	A	imputed	ENSG00000163126	stop_gained	STOP_GAINED	stopgain	0.00104722	0.00046	0.0002	2.38387e-05	.
STOML3	13	39544348	145475983	G	A	genotyped	ENSG00000133115	stop_gained	STOP_GAINED	stopgain	0.000285415	0.00046	0.00039	0.0007825	0.000999539
C1orf94	1	34677949	187026027	C	T	imputed	ENSG00000142698	stop_gained	STOP_GAINED	stopgain	0.000143198	0.00046	0.0002	0.0001153	7.68876e-05
RAD18	3	8983166	138830303	T	A	genotyped	ENSG00000070950	.	STOP_GAINED	stopgain	0.00118923	.	.	8.238e-05	7.68876e-05
ZRANB3	2	135988236	200823309	G	A	genotyped	ENSG00000121988	.	STOP_GAINED	stopgain	0.0012368	0.00046	0.00039	0.000274597	0.000898693
SLC26A8	6	35923138	148376118	G	A	genotyped	ENSG00000112053	.	STOP_GAINED	stopgain	4.75692e-05	.	.	0.0001235	0.000153775
CCDC68	18	52604090	181231898	G	A	imputed	ENSG00000166510	stop_gained	STOP_GAINED	stopgain	9.59877e-05	0.00092	.	.	.
C12orf42	12	103872168	202081871	C	A	genotyped	ENSG00000179088	stop_gained	STOP_GAINED	stopgain	0.0006184	0.00092	0.00059	0.000121552	0.000336191
SLC10A2	13	103701765	201240195	G	A	imputed	ENSG00000125255	stop_gained	STOP_GAINED	stopgain	0.000286971	0.00046	0.0002	7.90289e-06	.
AS3MT	10	104629603	184767624	G	A	genotyped	ENSG00000214435	splice_site	SPLICE_SITE_DONOR	.	4.75692e-05	0.00046	0.0002	5.789e-05	8.13802e-05
CD1A	1	158225142	187686385	T	C	imputed	ENSG00000158477	splice_site	SPLICE_SITE_DONOR	.	0.000191461	0.00046	0.0002	2.471e-05	7.68876e-05
KLK14	19	51585978	117229324	C	T	genotyped	ENSG00000129437	splice_site	SPLICE_SITE_DONOR	.	0.00385311	0.00824	0.01026	0.015	0.0107762
C5orf28	5	43453931	201911245	C	T	genotyped	ENSG00000151881	.	STOP_GAINED	stopgain	4.75692e-05	.	.	.	7.68876e-05
HARS2	5	140073192	146046742	T	G	genotyped	ENSG00000112855	.	STOP_GAINED	stopgain	4.75692e-05	.	.	3.295e-05	0.000153775
RNF10	12	121001149	142405808	G	C	genotyped	ENSG00000022840	.	SPLICE_SITE_ACCEPTOR	exonic;splicing	0.000190277	0.00046	0.0002	0.0004777	0.000999539
PZP	12	9318799	200077143	C	T	imputed	ENSG00000126838	splice_site	SPLICE_SITE_ACCEPTOR	.	4.76009e-05	0.00046	0.0002	7.9164e-06	.
MICB	6	31475241	749151497	T	A	genotyped	ENSG00000204516	.	STOP_GAINED	stopgain	0.00118923	.	.	7.99706e-05	.
HRC	19	49657603	148629919	G	A	imputed	ENSG00000130528	.	STOP_GAINED	stopgain	4.7669e-05	0.00046	0.0002	0.0001492	.
DCDC5	11	30928272	571603251	C	A	genotyped	ENSG00000170959	stop_gained	.	stopgain	9.51384e-05	0.00046	0.00039	0.000581734	.
SCGB1D1	11	61957807	139064953	C	G	genotyped	ENSG00000168515	stop_gained	STOP_GAINED	stopgain	0.000237846	0.00092	0.0004	0.0002224	0.000230734
FUCA1	1	24189623	201143600	C	A	imputed	ENSG00000179163	splice_site	SPLICE_SITE_DONOR	.	0.00067037	0.00046	0.0002	.	.
TTC23L	5	34880327	201779442	C	T	genotyped	ENSG00000205838	.	STOP_GAINED	stopgain	4.75692e-05	.	.	8.84571e-05	.
ALG14	1	95530448	200774756	G	A	genotyped	ENSG00000172339	stop_gained	STOP_GAINED	stopgain	9.51384e-05	0.00046	0.00039	1.58326e-05	.
UFL1	6	96990826	142021059	A	T	genotyped	ENSG00000014123	.	STOP_GAINED	stopgain	9.51384e-05	.	.	8.239e-05	0.000153775
PLEKHA7	11	16838748	190021480	G	A	imputed	ENSG00000166689	.	STOP_GAINED	stopgain	9.53743e-05	0.00046	0.0002	8.236e-06	.
SMPDL3A	6	123124823	11154108	C	T	genotyped	ENSG00000172594	stop_gained	STOP_GAINED	stopgain	0.000332984	0.00137	0.00059	7.23322e-05	.
ACSBG2	19	6183048	112361030	A	G	genotyped	ENSG00000130377	splice_site	SPLICE_SITE_ACCEPTOR	.	0.00380554	0.00183	0.00355	0.000821537	0.00284484
COL28A1	7	7420436	146560754	C	A	genotyped	ENSG00000215018	.	STOP_GAINED	stopgain	0.00437637	0.00183	0.00316	0.00298	0.000503102
PRDM2	1	14143002	201827812	C	T	genotyped	ENSG00000116731	.	STOP_GAINED	stopgain	4.75692e-05	.	.	6.31483e-05	0.000384438
IFI44L	1	79094069	273258	C	T	imputed	ENSG00000137959	.	STOP_GAINED	stopgain	9.57946e-05	0.00092	0.00039	0.004901	0.0156805
FLYWCH1	16	2979945	200664932	G	T	genotyped	ENSG00000059122	.	STOP_GAINED	stopgain	0.00133194	.	.	0.000434355	0.000313038
ETV7	6	36341311	775318426	G	A	imputed	ENSG00000010030	.	STOP_GAINED	stopgain	4.77874e-05	0.00092	0.0002	6.70916e-05	.
TAC3	12	57407173	146391497	C	G	genotyped	ENSG00000166863	splice_site	SPLICE_SITE_ACCEPTOR	.	0.0006184	0.00046	0.00059	0.0001071	0.000461326
STEAP4	7	87912399	113875441	C	A	imputed	ENSG00000127954	.	STOP_GAINED	stopgain	0.000798085	0.00549	0.00375	0.000952	0.0037332
C11orf34	11	112126311	201471247	T	TA	imputed	ENSG00000188771	frameshift_indel	.	frameshift substitution	0.00252675	0.00549	0.00631	0.00168171	.
DDX11	12	31249834	201180239	C	T	genotyped	ENSG00000013573	.	STOP_GAINED	stopgain	0.000475692	.	.	7.1198e-05	0.000153775
RP1L1	8	10480295	201192645	T	TG	imputed	ENSG00000183638	frameshift_indel	FRAME_SHIFT	frameshift substitution	0.000589507	0.01099	.	0.00555702	.
ANKIB1	7	91936913	201434379	C	CA	imputed	ENSG00000001629	frameshift_indel	FRAME_SHIFT	frameshift substitution	0.00133875	0.00366	.	.	.
NRIP3	11	9025443	200147777	C	A	genotyped	ENSG00000175352	.	STOP_GAINED	stopgain	9.51384e-05	.	.	0.000230574	0.000237643
APAF1	12	99117007	139016212	C	T	genotyped	ENSG00000120868	.	STOP_GAINED	stopgain	0.000285415	.	.	8.236e-05	0.000230663
SPG7	16	89576947	121918358	T	A	genotyped	ENSG00000197912	.	STOP_GAINED	stopgain	9.51384e-05	.	.	0.0004695	7.69468e-05
WDR63	1	85551538	200486138	C	T	genotyped	ENSG00000162643	.	STOP_GAINED	stopgain	4.75692e-05	.	.	8.71757e-05	7.68876e-05
MYO1A	12	57433048	144492348	C	T	genotyped	ENSG00000166866	.	STOP_GAINED	stopgain	0.000380554	.	.	0.0001153	.
SULT1A1	16	28618399	147218626	C	G	imputed	ENSG00000196502	splice_site	SPLICE_SITE_ACCEPTOR	.	4.76281e-05	0.00046	0.0002	9.066e-05	0.000153917
ELOVL7	5	60063694	200699082	G	A	genotyped	ENSG00000164181	stop_gained	STOP_GAINED	stopgain	0.000142708	0.00092	0.00059	0.00022901	0.000461326
CA9	9	35679911	201537277	C	T	genotyped	ENSG00000107159	.	STOP_GAINED	stopgain	0.000142708	0.00046	0.0002	3.16336e-05	.
ATP8B3	19	1802044	543583339	C	T	genotyped	ENSG00000130270	.	SPLICE_SITE_ACCEPTOR	exonic;splicing	0.00147465	0.00092	0.0002	0.000172464	.
UTP6	17	30216416	201254967	C	T	genotyped	ENSG00000108651	.	STOP_GAINED	stopgain	9.51384e-05	.	.	1.58253e-05	7.68876e-05
C9	5	39331813	146217095	G	A	genotyped	ENSG00000113600	.	STOP_GAINED	stopgain	0.000380554	.	0.0002	0.0001071	0.000230663
HERC6	4	89349818	138221647	T	TA	imputed	ENSG00000138642	.	FRAME_SHIFT	frameshift substitution	0.000692521	0.00595	0.00828	0.00363068	0.00973001
BCS1L	2	219525876	121908576	C	T	genotyped	ENSG00000074582	.	STOP_GAINED	stopgain	0.000951384	.	.	0.0001894	.
RNMTL1	17	691204	201760744	G	T	imputed	ENSG00000171861	splice_site	SPLICE_SITE_ACCEPTOR	.	0.000191077	0.00046	0.0002	1.57886e-05	.
DNAH3	16	20976134	148298506	C	T	genotyped	ENSG00000158486	.	STOP_GAINED	stopgain	0.000142708	0.00046	0.0002	0.0008484	0.000538379
CFTR	7	117243667	149790377	T	A	genotyped	ENSG00000001626	.	STOP_GAINED	stopgain	9.51384e-05	.	.	8.236e-06	0.000153775
CAPN9	1	230925937	143145032	T	G	genotyped	ENSG00000135773	splice_site	SPLICE_SITE_DONOR	.	0.00256874	0.00275	0.00158	0.0009554	0.0012302
ERCC3	2	128038196	150954655	G	A	genotyped	ENSG00000163161	.	STOP_GAINED	stopgain	0.000142708	.	.	4.942e-05	0.00030755
TADA1	1	166829517	151215751	G	A	genotyped	ENSG00000152382	.	STOP_GAINED	stopgain	9.51384e-05	.	.	0.0002306	0.00030755
AC025287.1	16	75730739	115512222	G	A	imputed	ENSG00000214325	stop_gained	.	stopgain	0.000884347	0.00275	0.00158	0.0003282	.
REM2	14	23353972	200631469	C	T	imputed	ENSG00000139890	stop_gained	STOP_GAINED	stopgain	0.000143637	0.00092	0.00039	6.43118e-05	0.000243625
SLC22A14	3	38349146	138257211	ATTTG	A	imputed	ENSG00000144671	frameshift_indel	FRAME_SHIFT	frameshift substitution	0.00341332	0.00962	0.01223	0.025	0.0252396
CNTLN	9	17416158	202014086	C	T	genotyped	ENSG00000044459	.	STOP_GAINED	stopgain	4.75692e-05	.	.	4.86358e-05	.
PIGG	4	515631	150259543	G	A	genotyped	ENSG00000174227	.	STOP_GAINED	stopgain	0.000142708	0.00092	0.00039	0.0007166	0.000768876
TTLL10	1	1115954	191284590	C	T	genotyped	ENSG00000162571	stop_gained	STOP_GAINED	stopgain	0.000142708	0.00183	0.00079	0.000746	0.000474233
ANO7	2	242163158	151045440	G	T	genotyped	ENSG00000146205	.	STOP_GAINED	stopgain	0.000808677	.	0.0002	0.0001235	0.00030755
FAN1	15	31197795	201220536	C	G	genotyped	ENSG00000198690	.	STOP_GAINED	stopgain	4.75692e-05	.	.	0.000119078	.
RPA2	1	28240807	144637577	CGGGT	C	imputed	ENSG00000117748	.	FRAME_SHIFT	frameshift substitution	0.0143481	0.01511	0.01854	0.009985	.
PLA2R1	2	160832738	75913551	T	C	imputed	ENSG00000153246	splice_site	SPLICE_SITE_ACCEPTOR	.	0.000683594	0.00275	0.00454	0.001285	0.00507458
CYP2J2	1	60373471	150250306	G	T	genotyped	ENSG00000134716	.	STOP_GAINED	stopgain	9.51384e-05	.	.	8.236e-06	7.68876e-05
AMT	3	49455407	181134220	C	T	imputed	ENSG00000145020	splice_site	SPLICE_SITE_ACCEPTOR	.	0.00109691	0.00046	0.0002	8.247e-06	.
ZNF317	19	9267425	200138970	G	A	imputed	ENSG00000130803	splice_site	SPLICE_SITE_DONOR	.	4.76145e-05	0.00046	0.00039	6.36436e-05	7.68876e-05
ABCC6	16	16256866	72653744	G	A	genotyped	ENSG00000091262	.	STOP_GAINED	stopgain	0.000285415	.	.	0.00014	7.69586e-05
FAM151A	1	55077401	114132415	C	T	imputed	ENSG00000162391	stop_gained	STOP_GAINED	stopgain	0.00233736	0.00321	0.00533	0.001458	0.00407504
RPUSD1	16	837617	201257879	G	A	imputed	ENSG00000007376	stop_gained	STOP_GAINED	stopgain	0.00109586	0.00046	0.0002	3.32878e-05	.
RHBDL2	1	39384638	150433226	C	T	genotyped	ENSG00000158315	splice_site	SPLICE_SITE_DONOR	.	0.000190277	0.00092	0.00059	0.0007001	0.00115331
GBP3	1	89476589	12087251	G	A	imputed	ENSG00000117226	stop_gained	STOP_GAINED	stopgain	0.00189302	0.00366	0.00355	0.001295	0.00583279
LTK	15	41799801	75763687	G	C	genotyped	ENSG00000062524	stop_gained	STOP_GAINED	stopgain	4.75692e-05	0.00046	0.0002	3.295e-05	7.68876e-05
TTC12	11	113222931	77534773	T	C	genotyped	ENSG00000149292	splice_site	SPLICE_SITE_DONOR	.	0.0018552	0.00687	0.00473	0.003245	0.000153917
LETMD1	12	51445991	200525567	G	A	genotyped	ENSG00000050426	.	SPLICE_SITE_DONOR	exonic;splicing	4.75692e-05	.	.	.	.
SIGLEC14	19	52131177	149130627	G	A	imputed	ENSG00000254415	stop_gained	STOP_GAINED	stopgain	0.000144065	0.00183	0.00099	0.0008236	0.000845763
CSRP2BP	20	18139832	142993082	G	A	genotyped	ENSG00000149474	.	STOP_GAINED	stopgain	9.51384e-05	.	.	4.942e-05	7.68876e-05
SERPINB3	18	61328285	187745639	C	G	imputed	ENSG00000057149	splice_site	SPLICE_SITE_DONOR	.	0.000192734	0.00046	0.0002	3.295e-05	7.68876e-05
UTS2D	3	190993044	16866426	G	A	genotyped	ENSG00000188958	stop_gained	.	stopgain	0.00922843	0.00687	0.00572	0.001746	0.00738121
ALOX15B	17	7950643	199941734	C	T	genotyped	ENSG00000179593	.	STOP_GAINED	stopgain	4.75692e-05	.	.	3.16081e-05	.
GKN2	2	69179990	200894742	T	A	genotyped	ENSG00000183607	.	STOP_GAINED	stopgain	4.75692e-05	.	.	2.37744e-05	0.000153775
CCDC147	10	106139973	145302969	C	T	genotyped	ENSG00000120051	stop_gained	STOP_GAINED	stopgain	0.00156978	0.00046	0.00039	0.0003542	0.000461326
KCNK17	6	39281907	201418585	G	A	genotyped	ENSG00000124780	.	STOP_GAINED	stopgain	0.000428123	.	0.0002	7.53721e-05	0.000310126
CUL7	6	43010920	201137899	T	G	genotyped	ENSG00000044090	splice_site	SPLICE_SITE_ACCEPTOR	.	4.75692e-05	0.00046	0.0002	4.22105e-05	7.68876e-05
CLPTM1L	5	1344827	199535587	G	A	genotyped	ENSG00000049656	.	STOP_GAINED	stopgain	0.000285415	.	.	0.000203348	7.74473e-05
GCKR	2	27726415	149847328	C	T	genotyped	ENSG00000084734	stop_gained	STOP_GAINED	stopgain	0.000142708	0.00046	0.00079	0.0003953	0.000153775
SLC13A1	7	122839967	28364172	G	A	genotyped	ENSG00000081800	.	STOP_GAINED	stopgain	0.00285415	0.00183	0.00178	0.001977	0.00169153
IQGAP3	1	156513809	200154189	G	A	genotyped	ENSG00000183856	.	STOP_GAINED	stopgain	0.000856246	.	0.0002	0.000189612	7.68876e-05
SPAM1	7	123599668	149971659	G	A	genotyped	ENSG00000106304	stop_gained	STOP_GAINED	stopgain	4.75692e-05	0.00046	0.0002	4.12e-05	.
FBXL4	6	99374801	200440128	G	A	genotyped	ENSG00000112234	.	STOP_GAINED	stopgain	9.51384e-05	.	.	3.9572e-05	.
SLC16A10	6	111527879	202085593	C	T	genotyped	ENSG00000112394	.	STOP_GAINED	stopgain	4.75692e-05	0.00046	0.0002	7.89453e-06	.
RPS6KC1	1	213251113	202093150	C	T	genotyped	ENSG00000136643	.	STOP_GAINED	stopgain	4.75692e-05	.	.	3.1795e-05	.
RGS22	8	101059805	202105699	G	C	genotyped	ENSG00000132554	stop_gained	STOP_GAINED	stopgain	0.000523261	0.00092	0.00059	0.000217339	0.000591316
MIPEP	13	24436449	141389988	G	A	genotyped	ENSG00000027001	.	STOP_GAINED	stopgain	4.75692e-05	.	.	8.268e-06	7.71605e-05
TCEA3	1	23743761	199889411	G	A	genotyped	ENSG00000204219	.	STOP_GAINED	stopgain	0.000142708	.	.	0.000112271	8.42034e-05
BCLAF1	6	136597456	61731960	C	A	genotyped	ENSG00000029363	.	STOP_GAINED	stopgain	0.00480449	.	.	0.01	0.00438259
HOXC13	12	54333059	201389826	C	A	genotyped	ENSG00000123364	.	STOP_GAINED	stopgain	4.75692e-05	.	.	0.00942833	.
FUT6	19	5831634	145035679	G	T	imputed	ENSG00000156413	stop_gained	STOP_GAINED	stopgain	0.000968498	0.01557	0.02899	0.018	0.00561625
FCRL2	1	157737231	200368977	C	A	genotyped	ENSG00000132704	.	STOP_GAINED	stopgain	0.0006184	0.00046	0.00138	0.00059237	.
HRASLS	3	192973579	116653160	G	A	genotyped	ENSG00000127252	splice_site	SPLICE_SITE_DONOR	.	0.00114166	0.00229	0.00118	0.00173	0.00199908
TXK	4	48088569	764303782	C	T	imputed	ENSG00000074966	.	STOP_GAINED	stopgain	4.76009e-05	0.00046	0.0002	7.8969e-06	.
TEP1	14	20869272	148524029	G	A	genotyped	ENSG00000129566	.	STOP_GAINED	stopgain	9.51384e-05	.	.	5.765e-05	0.000230663
SLC11A1	2	219249915	201488858	C	T	imputed	ENSG00000018280	.	STOP_GAINED	stopgain	0.000142925	0.00046	0.0002	1.58453e-05	.
HSPA12B	20	3729893	201339460	C	T	imputed	ENSG00000132622	stop_gained	STOP_GAINED	stopgain	4.76327e-05	0.00046	0.0002	9.17179e-06	.
NMS	2	101097609	142655356	C	T	genotyped	ENSG00000204640	.	STOP_GAINED	stopgain	0.000142708	.	.	8.236e-05	7.68876e-05
WDR38	9	127618187	200022041	C	T	genotyped	ENSG00000136918	.	STOP_GAINED	stopgain	4.75692e-05	.	.	8.0213e-06	7.8284e-05
CMA1	14	24976657	13306254	G	T	genotyped	ENSG00000092009	.	STOP_GAINED	stopgain	0.000142708	0.00321	0.00296	0.001565	7.68876e-05
SLC26A8	6	35959504	145871916	G	A	genotyped	ENSG00000112053	.	STOP_GAINED	stopgain	0.000142708	.	.	0.0003954	0.000615101
NGLY1	3	25775422	201337954	T	A	genotyped	ENSG00000151092	.	STOP_GAINED	stopgain	0.000142708	.	.	0.000150119	0.000230663
DDX43	6	74115451	199611536	C	T	genotyped	ENSG00000080007	.	STOP_GAINED	stopgain	0.000142708	.	.	0.000111101	.
METTL7B	12	56075776	138407179	G	T	genotyped	ENSG00000170439	stop_gained	.	stopgain	0.000475692	0.00046	0.00039	7.413e-05	0.00030755
FLAD1	1	154960953	199979286	C	T	genotyped	ENSG00000160688	.	STOP_GAINED	stopgain	4.75692e-05	.	.	3.16256e-05	7.68876e-05
RNFT1	17	58034735	199598962	C	T	genotyped	ENSG00000189050	.	STOP_GAINED	stopgain	0.000808677	.	.	0.000141924	0.000508475
CCDC28A	6	139094917	34991012	G	T	genotyped	ENSG00000024862	.	STOP_GAINED	stopgain	0.00352012	0.00046	0.00178	0.0007825	0.0024604
C11orf65	11	108277873	144748121	C	A	genotyped	ENSG00000166323	.	STOP_GAINED	stopgain	0.000190277	.	.	0.0001979	0.000230876
HEATR2	7	781026	201507046	G	A	genotyped	ENSG00000164818	.	STOP_GAINED	stopgain	4.75692e-05	.	.	0	7.69231e-05
DAO	12	109284033	149793185	C	T	imputed	ENSG00000110887	stop_gained	STOP_GAINED	stopgain	9.54016e-05	0.00092	.	8.236e-06	.
AOX1	2	201457927	139174817	G	A	imputed	ENSG00000138356	splice_site	SPLICE_SITE_DONOR	.	0.000190876	0.00137	0.00059	0.0002306	0.000153775
MMEL1	1	2526245	200758088	T	A	genotyped	ENSG00000142606	.	STOP_GAINED	stopgain	9.51384e-05	.	.	4.00692e-05	.
DIS3	13	73351629	199726561	C	A	genotyped	ENSG00000083520	.	STOP_GAINED	stopgain	0.000142708	.	.	5.6856e-05	0.000153775
CETP	16	56997025	201790757	T	G	genotyped	ENSG00000087237	.	STOP_GAINED	stopgain	4.75692e-05	.	.	1.59155e-05	.
TNK1	17	7291802	61741886	C	T	genotyped	ENSG00000174292	.	STOP_GAINED	stopgain	4.75692e-05	.	.	9.094e-05	0.000483949
MYH15	3	108127252	76765976	C	A	genotyped	ENSG00000144821	splice_site	SPLICE_SITE_ACCEPTOR	.	0.0075635	0.00504	0.00513	0.001374	0.00538177
AKNAD1	1	109365991	78237904	C	T	genotyped	ENSG00000162641	.	SPLICE_SITE_DONOR	exonic;splicing	9.51384e-05	0.00916	0.0069	0.004777	0.000461326
MORN4	10	99377059	187104161	G	A	imputed	ENSG00000171160	.	STOP_GAINED	stopgain	4.77874e-05	0.00046	0.0002	.	.
FSCN3	7	127238546	146611259	C	T	genotyped	ENSG00000106328	.	STOP_GAINED	stopgain	9.51384e-05	.	.	1.647e-05	0.000153775
C11orf40	11	4594535	78950816	C	G	genotyped	ENSG00000171987	splice_site	SPLICE_SITE_DONOR	.	9.51384e-05	0.00549	0.00316	0.001483	.
EXOC3L1	16	67220231	141772271	G	A	genotyped	ENSG00000179044	stop_gained	.	stopgain	0.00233089	0.00366	0.00592	0.003147	0.00285406
CXCL11	4	76956244	149207110	G	A	imputed	ENSG00000169248	stop_gained	.	stopgain	0.000143445	0.00092	0.0002	8.28e-06	.
LPA	6	161026077	761667528	C	T	genotyped	ENSG00000198670	splice_site	SPLICE_SITE_DONOR	.	0.000475692	0.00092	0.00039	3.17803e-05	.
DCLRE1A	10	115612530	41292634	G	A	genotyped	ENSG00000198924	stop_gained	STOP_GAINED	stopgain	0.00337741	0.00183	0.00197	0.002751	0.00238352
ZNF550	19	58067641	139847883	G	A	genotyped	ENSG00000251369	.	STOP_GAINED	stopgain	0.00156978	.	.	2.471e-05	7.68876e-05
CA12	15	63632516	144929065	G	A	genotyped	ENSG00000074410	.	STOP_GAINED	stopgain	9.51384e-05	.	.	0.000173	0.000230663
KIF18A	11	28045398	148846163	C	T	genotyped	ENSG00000121621	splice_site	SPLICE_SITE_ACCEPTOR	.	4.75692e-05	0.00046	0.0002	2.471e-05	.
XRRA1	11	74563037	201676904	G	A	genotyped	ENSG00000166435	.	STOP_GAINED	stopgain	0.000856246	.	.	0.000457905	0.000243388
ACIN1	14	23540652	186415340	G	A	genotyped	ENSG00000100813	.	STOP_GAINED	stopgain	0.00176006	0.00183	0.00079	0.0004248	0.00021901
DOCK1	10	129216807	189743657	T	C	genotyped	ENSG00000150760	splice_site	SPLICE_SITE_DONOR	.	0.00599372	0.00275	0.00296	0.001294	0.00423533
CCDC170	6	151859192	777733823	C	T	genotyped	ENSG00000120262	.	STOP_GAINED	stopgain	4.75692e-05	.	.	5.68413e-05	.
C9orf3	9	97535381	547171771	C	T	genotyped	ENSG00000148120	.	STOP_GAINED	stopgain	4.75692e-05	.	.	5.52853e-05	.
C1orf173	1	75086570	144299109	A	C	genotyped	ENSG00000178965	.	STOP_GAINED	stopgain	0.000190277	.	.	4.942e-05	7.68876e-05
MITD1	2	99788049	148335015	G	T	genotyped	ENSG00000158411	.	STOP_GAINED	stopgain	4.75692e-05	.	.	8.238e-06	.
ABCB5	7	20782527	200343372	C	T	genotyped	ENSG00000004846	.	STOP_GAINED	stopgain	0.000142708	.	.	1.58123e-05	0.000153775
EFHC1	6	52344557	149998588	C	T	genotyped	ENSG00000096093	.	STOP_GAINED	stopgain	9.51384e-05	.	.	2.471e-05	7.68876e-05
ERICH1	8	642586	150434775	G	A	genotyped	ENSG00000104714	.	STOP_GAINED	stopgain	4.75692e-05	.	.	2.471e-05	7.68876e-05
CLCNKA	1	16354556	749788207	C	T	genotyped	ENSG00000186510	stop_gained	STOP_GAINED	stopgain	4.75692e-05	0.00137	0.0002	0.000481802	.
GPR98	5	90025471	766272689	C	G	genotyped	ENSG00000164199	.	STOP_GAINED	stopgain	4.75692e-05	.	.	2.22425e-05	.
F11	4	187195347	121965063	G	T	genotyped	ENSG00000088926	.	STOP_GAINED	stopgain	0.0012368	.	.	0.0007825	0.000768876
CXXC1	18	47809695	34088160	C	T	imputed	ENSG00000154832	.	SPLICE_SITE_ACCEPTOR	exonic;splicing	0.000287825	0.00046	0.00138	0.0003624	0.00115331
GLYATL3	6	49485227	868039995	G	T	imputed	ENSG00000203972	stop_gained	.	stopgain	4.78377e-05	0.00046	0.0002	.	.
CDHR2	5	175995815	138477309	C	A	genotyped	ENSG00000074276	.	STOP_GAINED	stopgain	0.000761107	.	.	0.0001565	0.000845763
BCMO1	16	81295889	149750747	G	T	imputed	ENSG00000135697	splice_site	SPLICE_SITE_DONOR	exonic;splicing	4.76781e-05	0.00046	0.0002	8.236e-06	7.68994e-05
PCK2	14	24569423	138881435	G	T	genotyped	ENSG00000100889	.	SPLICE_SITE_DONOR	exonic;splicing	0.000713538	0.00046	0.0002	0.0009637	0.00146086
BCO2	11	112085566	144345630	C	T	genotyped	ENSG00000197580	stop_gained	STOP_GAINED	stopgain	0.00385311	0.00046	0.00178	0.0005601	0.0023084
FAM8A1	6	17601343	200928441	C	T	imputed	ENSG00000137414	.	STOP_GAINED	stopgain	0.00593228	0.00641	.	2.29938e-05	.
ABCA7	19	1051178	200408449	G	A	imputed	ENSG00000064687	stop_gained	STOP_GAINED	stopgain	0.00130045	0.00137	0.00079	4.06795e-05	.
KIF27	9	86514659	138849280	T	A	genotyped	ENSG00000165115	.	STOP_GAINED	stopgain	4.75692e-05	.	.	8.236e-06	.
AHRR	5	353885	199742068	C	T	genotyped	ENSG00000063438	.	STOP_GAINED	stopgain	9.51384e-05	0.00092	0.0002	2.44782e-05	8.0141e-05
CD207	2	71062837	191212143	G	A	genotyped	ENSG00000116031	.	STOP_GAINED	stopgain	0.000856246	.	.	5.78e-05	.
PZP	12	9318694	150067154	G	A	genotyped	ENSG00000126838	.	STOP_GAINED	stopgain	0.000808677	.	0.0002	0.0002718	0.000384438
SHQ1	3	72890222	199551642	G	A	genotyped	ENSG00000144736	.	STOP_GAINED	stopgain	0.00332984	.	.	0.000142353	7.68876e-05
C1orf173	1	75078356	201144070	G	A	genotyped	ENSG00000178965	.	STOP_GAINED	stopgain	9.51384e-05	.	.	7.90301e-06	.
FCRL4	1	157556120	376937903	G	A	genotyped	ENSG00000163518	.	STOP_GAINED	stopgain	4.75692e-05	.	.	4.74653e-05	.
GTDC1	2	144903182	201500248	G	A	genotyped	ENSG00000121964	.	STOP_GAINED	stopgain	4.75692e-05	.	.	0.000182859	0.000153799
SPATA9	5	95011280	114848300	G	A	genotyped	ENSG00000145757	stop_gained	STOP_GAINED	stopgain	0.000190277	0.00046	0.00039	4.942e-05	0.000153775
CYP1A1	15	75015367	145924908	C	T	imputed	ENSG00000140465	stop_gained	STOP_GAINED	stopgain	0.000143362	0.00046	0.0002	8.236e-06	.
C16orf46	16	81095485	145595395	G	A	genotyped	ENSG00000166455	.	STOP_GAINED	stopgain	9.51384e-05	0.00046	0.00059	5.765e-05	7.68994e-05
TRIM58	1	248028115	146992716	C	T	genotyped	ENSG00000162722	.	STOP_GAINED	stopgain	4.75692e-05	.	.	8.236e-05	0.000153775
KRR1	12	75900262	150678135	A	G	genotyped	ENSG00000111615	splice_site	SPLICE_SITE_DONOR	.	0.00180763	0.00275	.	.	.
CNGB3	8	87641195	201320564	G	A	genotyped	ENSG00000170289	.	STOP_GAINED	stopgain	0.000237846	.	.	7.89889e-06	7.68876e-05
CTSF	11	66332479	141915593	T	G	genotyped	ENSG00000174080	splice_site	SPLICE_SITE_ACCEPTOR	.	0.000285415	0.00046	0.0004	4.973e-05	.
ADAM8	10	135084304	143152645	G	A	genotyped	ENSG00000151651	.	STOP_GAINED	stopgain	4.75692e-05	.	.	0.000124	0.000231232
ABCB5	7	20687233	150279505	C	T	genotyped	ENSG00000004846	.	STOP_GAINED	stopgain	0.00313957	0.00137	0.00197	0.0004858	0.00213841
MARCH10	17	60865948	200814272	G	A	genotyped	ENSG00000173838	.	STOP_GAINED	stopgain	4.75692e-05	.	.	5.5253e-05	.
LRRC27	10	134151162	558354816	A	T	genotyped	ENSG00000148814	.	STOP_GAINED	stopgain	0.000761107	0.00092	0.00039	3.15881e-05	.
IQGAP3	1	156506972	139769786	C	T	genotyped	ENSG00000183856	splice_site	SPLICE_SITE_DONOR	.	0.000380554	0.00046	0.0002	0.0001894	0.000153775
ACO1	9	32418386	143260336	C	T	genotyped	ENSG00000122729	.	STOP_GAINED	stopgain	4.75692e-05	.	.	4.118e-05	0.000153775
C7orf10	7	40228168	137852862	C	T	genotyped	ENSG00000175600	stop_gained	STOP_GAINED	stopgain	0.000237846	0.00046	0.00039	0.0002649	0.000169233
DCAKD	17	43112231	199651878	CCT	C	imputed	ENSG00000172992	frameshift_indel	.	frameshift substitution	0.00043702	0.00595	0.00434	0.00528166	.
DNAH3	16	21098184	143179083	G	A	genotyped	ENSG00000158486	.	STOP_GAINED	stopgain	9.51384e-05	.	.	2.471e-05	.
SEZ6L2	16	29891387	199786246	T	C	imputed	ENSG00000174938	splice_site	SPLICE_SITE_ACCEPTOR	.	0.000380844	0.00046	0.0002	8.47458e-06	.
TRIM65	17	73888898	142620798	G	A	genotyped	ENSG00000141569	stop_gained	.	stopgain	0.000285415	0.00046	0.0002	0.0002224	.
C9orf43	9	116185777	753170627	G	T	genotyped	ENSG00000157653	.	STOP_GAINED	stopgain	0.000570831	.	.	8.7407e-05	.
ABCG2	4	89039396	140207606	G	A	imputed	ENSG00000118777	stop_gained	STOP_GAINED	stopgain	4.76463e-05	0.00046	0.0002	0.0002636	0.000384438
FGFBP2	4	15964250	199943347	G	T	imputed	ENSG00000137441	stop_gained	.	stopgain	4.79111e-05	0.00046	0.0002	7.89515e-06	.
FUT2	19	49207023	1799761	AC	A	imputed	ENSG00000176920	frameshift_indel	.	frameshift substitution	0.00170949	0.00504	0.00493	0.00129614	0.00495287
PZP	12	9333626	117889746	G	A	genotyped	ENSG00000126838	stop_gained	STOP_GAINED	stopgain	0.000380554	0.02518	0.01518	0.006276	.
ANO7	2	242149979	146605967	C	T	genotyped	ENSG00000146205	.	STOP_GAINED	stopgain	9.51384e-05	0.00046	.	4.942e-05	7.68876e-05
TDRD6	6	46656349	143103291	C	T	genotyped	ENSG00000180113	.	STOP_GAINED	stopgain	9.51384e-05	0.00046	0.0002	0.0009163	0.000230876
C9orf89	9	95874220	141857568	G	T	genotyped	ENSG00000165233	.	STOP_GAINED	stopgain	9.51384e-05	.	.	0.0001813	0.00030755
ZMYND17	10	75187483	138597910	G	A	genotyped	ENSG00000166343	stop_gained	STOP_GAINED	stopgain	0.000523261	0.00137	0.00197	0.002529	0.000999539
LRRC53	1	74946173	61729317	G	A	imputed	ENSG00000162621	stop_gained	.	stopgain	0.000143926	0.00183	0.00217	0.0003399	.
USP45	6	99930627	17850034	A	G	genotyped	ENSG00000123552	.	SPLICE_SITE_DONOR	exonic;splicing	0.00713538	0.01007	0.00533	0.008294	0.0103029
CD33	19	51738933	775774290	T	C	genotyped	ENSG00000105383	.	SPLICE_SITE_DONOR	exonic;splicing	0.00789649	0.00366	0.00651	0.00205046	.
GPR142	17	72363849	190661216	C	T	imputed	ENSG00000257008	stop_gained	.	stopgain	4.77464e-05	0.00046	0.0002	1.652e-05	.
NWD1	19	16918828	199995129	C	T	genotyped	ENSG00000188039	.	STOP_GAINED	stopgain	9.51384e-05	.	.	7.89889e-05	7.68876e-05
C14orf2	14	104380871	201217582	TC	T	imputed	ENSG00000156411	.	FRAME_SHIFT	frameshift substitution	0.00115911	0.01236	0.01085	0.0217751	.
CCDC86	11	60609622	199809991	C	T	genotyped	ENSG00000110104	.	STOP_GAINED	stopgain	4.75692e-05	.	.	0.000298198	7.73994e-05
GML	8	143922642	114099899	G	A	genotyped	ENSG00000104499	splice_site	SPLICE_SITE_DONOR	.	0.0129864	0.00687	0.00868	0.00252	0.00999539
PPEF2	4	76794450	139979412	A	AC	imputed	ENSG00000156194	frameshift_indel	FRAME_SHIFT	frameshift substitution	0.00621498	0.01465	0.0146	0.00452841	0.0178115
HBM	16	216090	148323035	T	C	genotyped	ENSG00000206177	splice_site	SPLICE_SITE_DONOR	.	0.0155551	0.01282	0.01144	0.013	0.000849027
LDLRAD1	1	54476084	145889899	C	T	genotyped	ENSG00000203985	splice_site	SPLICE_SITE_ACCEPTOR	.	0.00375797	0.00321	0.00237	0.000766	0.00315239
DSC3	18	28576756	139991809	C	T	genotyped	ENSG00000134762	splice_site	SPLICE_SITE_DONOR	.	0.000903815	0.00092	0.00118	0.0001483	0.000615101
ZNF729	19	22496564	187587714	T	A	imputed	ENSG00000196350	stop_gained	.	stopgain	9.60615e-05	0.00092	0.00039	0.0006962	.
SIRT5	6	13588577	770020960	C	T	genotyped	ENSG00000124523	.	STOP_GAINED	stopgain	0.000142708	.	.	0.000102915	.
SH2D6	2	85662800	142984757	T	A	genotyped	ENSG00000152292	.	STOP_GAINED	stopgain	0.000332984	.	0.00099	0.00014	0.00030755
SLC22A25	11	62996774	112260121	C	CA	imputed	ENSG00000196600	.	FRAME_SHIFT	frameshift substitution	0.00916192	0.00962	0.00848	0.002644	0.00862758
KLRC1	12	10603082	141027797	C	G	genotyped	ENSG00000134545	splice_site	SPLICE_SITE_DONOR	.	0.000237846	0.00092	0.00039	0.0001153	0.000461326
C16orf58	16	31505044	140148514	G	A	imputed	ENSG00000140688	.	STOP_GAINED	stopgain	4.76872e-05	0.00046	0.00039	6.589e-05	7.69586e-05
HRG	3	186389555	145379172	C	T	genotyped	ENSG00000113905	stop_gained	STOP_GAINED	stopgain	0.000808677	0.00046	0.0002	0.0001235	0.000230663
CR2	1	207647643	151093663	G	A	genotyped	ENSG00000117322	stop_gained	STOP_GAINED	stopgain	0.000190277	0.00092	0.00039	0.0009719	0.000615101
MTHFD2L	4	75091063	142945639	C	T	genotyped	ENSG00000163738	.	STOP_GAINED	stopgain	4.75692e-05	.	.	3.295e-05	0.000153775
LGALS3BP	17	76969123	201343603	C	T	genotyped	ENSG00000108679	.	STOP_GAINED	stopgain	0.000428123	.	.	0.000391997	0.000230663
ENPEP	4	111398207	141820677	C	T	genotyped	ENSG00000138792	.	STOP_GAINED	stopgain	9.51384e-05	.	.	0.0002884	.
ZCCHC4	4	25317003	201478693	C	T	genotyped	ENSG00000168228	.	STOP_GAINED	stopgain	0.000285415	.	.	6.39724e-05	0.000248016
C14orf180	14	105054085	76292733	G	A	genotyped	ENSG00000184601	splice_site	SPLICE_SITE_ACCEPTOR	.	0.000142708	0.00687	0.00454	0.00164	.
TRIM54	2	27522165	146448995	G	T	genotyped	ENSG00000138100	.	STOP_GAINED	stopgain	4.75692e-05	.	.	8.238e-05	0.000153775
MYBPH	1	203140219	141527755	G	C	genotyped	ENSG00000133055	.	STOP_GAINED	stopgain	0.000285415	.	0.0002	0.0001153	0.000461326
GANC	15	42632022	147281563	C	T	genotyped	ENSG00000214013	.	STOP_GAINED	stopgain	9.51384e-05	0.00046	0.0002	0.0003377	0.000230698
CYP2F1	19	41628855	779607821	C	G	genotyped	ENSG00000197446	.	STOP_GAINED	stopgain	0.000998953	.	.	9.25789e-06	.
PCDHA9	5	140229284	140711682	A	T	genotyped	ENSG00000204961	.	STOP_GAINED	stopgain	0.000428123	.	0.0002	0.0001241	0.000850603
SEMG1	20	43836599	200241766	C	T	imputed	ENSG00000124233	stop_gained	STOP_GAINED	stopgain	0.000143403	0.00046	0.0002	1.58153e-05	.
SLC10A2	13	103718403	71640247	C	T	genotyped	ENSG00000125255	stop_gained	STOP_GAINED	stopgain	0.000142708	0.00046	0.00059	0.0002306	0.000230663
IGSF10	3	151162965	79363433	C	A	genotyped	ENSG00000152580	stop_gained	STOP_GAINED	stopgain	0.0012368	0.00321	0.00276	0.002627	0.00276795
UROC1	3	126222886	202232611	C	T	genotyped	ENSG00000159650	stop_gained	STOP_GAINED	stopgain	4.75692e-05	0.00092	0.00158	0.000671268	7.68876e-05
STON1-GTF2A1L	2	48809168	200675765	C	T	genotyped	ENSG00000068781	.	STOP_GAINED	stopgain	4.75692e-05	.	.	2.36911e-05	0.000153775
PRSS1	7	142459680	146398318	C	T	genotyped	ENSG00000204983	.	STOP_GAINED	stopgain	9.51384e-05	.	.	8.236e-05	7.68876e-05
AP4S1	14	31542174	200440467	C	T	genotyped	ENSG00000100478	.	STOP_GAINED	stopgain	0.000142708	.	0.0002	0.000118833	0.000153775
CLGN	4	141327138	138190907	A	C	genotyped	ENSG00000153132	.	STOP_GAINED	stopgain	4.75692e-05	.	.	8.237e-06	7.68876e-05
KHK	2	27320479	199554107	C	T	genotyped	ENSG00000138030	.	STOP_GAINED	stopgain	0.000142708	.	.	0.000135103	0.000230663
SUSD1	9	114911578	151247282	G	A	genotyped	ENSG00000106868	.	STOP_GAINED	stopgain	0.000142708	.	.	6.589e-05	.
ATP9B	18	76873279	772374193	T	G	genotyped	ENSG00000166377	.	STOP_GAINED	stopgain	9.51384e-05	.	.	.	.
AVPI1	10	99439661	141169125	AT	A	imputed	ENSG00000119986	.	FRAME_SHIFT,START_LO	frameshift substitution	0.00174098	0.00595	0.00434	0.0006186	0.0037037
CLEC4C	12	7899913	147632722	C	A	genotyped	ENSG00000198178	splice_site	SPLICE_SITE_DONOR	.	0.00147465	0.00092	0.0004	0.00014	0.000538213
NENF	1	212617692	200749781	C	T	genotyped	ENSG00000117691	.	STOP_GAINED	stopgain	4.75692e-05	.	.	5.68745e-05	7.68876e-05
IPP	1	46193301	193278799	A	G	imputed	ENSG00000197429	splice_site	SPLICE_SITE_DONOR	.	4.75783e-05	0.00046	0.0002	8.236e-06	.
MMP19	12	56236602	17844787	G	A	genotyped	ENSG00000123342	.	STOP_GAINED	stopgain	0.0012368	0.00275	0.00217	0.002665	.
CST11	20	23433244	146114915	G	A	genotyped	ENSG00000125831	stop_gained	STOP_GAINED	stopgain	4.75692e-05	0.00183	0.00158	0.001062	.
CAPS2	12	75687069	201447508	G	A	genotyped	ENSG00000180881	.	STOP_GAINED	stopgain	9.51384e-05	0.00046	.	7.11564e-05	.
ARHGEF37	5	148999985	200135754	C	A	imputed	ENSG00000183111	stop_gained	.	stopgain	0.000191498	0.00046	0.0002	1.60177e-05	.
ACOX3	4	8416102	145878881	C	A	genotyped	ENSG00000087008	.	STOP_GAINED	stopgain	0.000761107	.	.	9.884e-05	0.000230663
IL17RC	3	9970030	143600903	C	T	genotyped	ENSG00000163702	stop_gained	STOP_GAINED	stopgain	0.000190277	0.00183	0.00039	0.0005606	0.000153799
ROS1	6	117631445	190667369	C	T	imputed	ENSG00000047936	splice_site	SPLICE_SITE_ACCEPTOR	.	0.000143458	0.00046	.	.	.
PCDHGA5	5	140744465	201286149	A	T	genotyped	ENSG00000253485	.	STOP_GAINED	stopgain	0.00147465	.	.	2.40898e-05	0.000161499
TAS1R1	1	6615467	149094445	C	T	genotyped	ENSG00000173662	.	STOP_GAINED	stopgain	0.00418609	0.00046	0.00217	0.0005291	0.00200092
SPAG16	2	214204951	199570173	C	T	genotyped	ENSG00000144451	.	STOP_GAINED	stopgain	9.51384e-05	.	.	2.42221e-05	.
DYNC2H1	11	103128448	181011657	C	T	genotyped	ENSG00000187240	.	STOP_GAINED	stopgain	4.75692e-05	0.00046	0.0002	6.628e-05	0.000253293
C20orf26	20	20055021	200778448	C	T	imputed	ENSG00000089101	.	STOP_GAINED	stopgain	0.00014328	0.00092	0.0002	3.15766e-05	.
CMPK2	2	7001495	200690985	G	T	genotyped	ENSG00000134326	.	STOP_GAINED	stopgain	0.000523261	.	.	6.55405e-05	0.000410172
SI	3	164709139	766664475	A	G	imputed	ENSG00000090402	splice_site	SPLICE_SITE_DONOR	.	9.54289e-05	0.00046	0.0002	7.90326e-06	.
CCDC19	1	159850481	530488760	G	A	genotyped	ENSG00000213085	.	STOP_GAINED	stopgain	4.75692e-05	.	.	0.000134677	.
C5orf15	5	133295669	140814606	G	C	genotyped	ENSG00000113583	.	STOP_GAINED	stopgain	0.000142708	.	.	7.413e-05	0.000230663
VPS13B	8	100520086	145741622	C	T	genotyped	ENSG00000132549	.	STOP_GAINED	stopgain	9.51384e-05	.	.	4.942e-05	0.000230663
FAM187B	19	35718891	35001809	C	T	genotyped	ENSG00000177558	stop_gained	.	stopgain	0.0117496	0.01511	0.01696	0.028	0.0225281
IRAK4	12	44172041	121908002	C	T	genotyped	ENSG00000198001	.	STOP_GAINED	stopgain	9.51384e-05	.	.	0.0001812	0.000230663
ZNF571	19	38056438	149276502	G	A	genotyped	ENSG00000180479	stop_gained	.	stopgain	0.000475692	0.00046	0.0002	4.118e-05	7.68994e-05
PIGV	1	27120964	185641230	C	T	imputed	ENSG00000060642	.	STOP_GAINED	stopgain	9.54836e-05	0.00046	0.0002	2.471e-05	.
C14orf38	14	59998536	145113071	A	T	imputed	ENSG00000139971	stop_gained	.	stopgain	9.56846e-05	0.00046	.	.	.
ANKK1	11	113266815	56047699	C	T	genotyped	ENSG00000170209	stop_gained	STOP_GAINED	stopgain	9.51384e-05	0.00046	0.00039	0.0005623	0.000726627
VNN2	6	133072524	143391510	C	T	genotyped	ENSG00000112303	.	STOP_GAINED	stopgain	0.000142708	.	.	0.00028	0.000307598
DLEC1	3	38159501	201948826	C	T	genotyped	ENSG00000008226	.	STOP_GAINED	stopgain	0.000428123	.	.	0.000170059	0.000385922
ENKD1	16	67697848	140310273	C	A	genotyped	ENSG00000124074	.	STOP_GAINED	stopgain	0.000237846	.	.	0.0001653	0.000308024
MYOM2	8	2040209	200806191	C	T	genotyped	ENSG00000036448	.	STOP_GAINED	stopgain	0.000142708	.	.	0.000189627	.
XDH	2	31596738	148412639	C	G	genotyped	ENSG00000158125	splice_site	SPLICE_SITE_DONOR	.	0.000190277	0.00046	0.0002	0.0004283	0.000999539
SH2D4A	8	19177175	199901584	G	A	genotyped	ENSG00000104611	.	STOP_GAINED	stopgain	4.75692e-05	.	.	9.60738e-05	.
C1orf63	1	25572993	200426170	C	T	genotyped	ENSG00000117616	.	STOP_GAINED	stopgain	9.51384e-05	.	.	0.000221463	0.000153775
TNFAIP6	2	152226627	200453016	G	A	genotyped	ENSG00000123610	.	STOP_GAINED	stopgain	4.75692e-05	.	.	0.000102618	0.000153775
OXR1	8	107738486	145739822	G	A	genotyped	ENSG00000164830	.	STOP_GAINED	stopgain	0.00366283	0.00137	0.00158	0.002294	.
PMFBP1	16	72188244	796305702	G	A	genotyped	ENSG00000118557	.	STOP_GAINED	stopgain	4.75692e-05	.	.	.	.
LPA	6	160998167	200099994	C	T	genotyped	ENSG00000198670	splice_site	SPLICE_SITE_DONOR	.	4.75692e-05	0.00046	0.00039	0.000190903	0.000233863
ZNF354C	5	178504110	141816392	C	T	genotyped	ENSG00000177932	stop_gained	STOP_GAINED	stopgain	4.75692e-05	0.00046	.	0.0006424	0.000999539
DGKE	17	54926134	138924661	G	A	genotyped	ENSG00000153933	.	STOP_GAINED	stopgain	9.51384e-05	.	.	5.765e-05	0.000153775
DEFA4	8	6794249	151046855	C	A	genotyped	ENSG00000164821	splice_site	SPLICE_SITE_DONOR	.	0.00137951	0.01877	0.0146	0.007101	0.000153775
LCN8	9	139652376	201959669	C	A	imputed	ENSG00000204001	stop_gained	STOP_GAINED	stopgain	0.00114976	0.00092	0.0002	8.16473e-06	.
IGJ	4	71529865	113912624	AC	A	imputed	ENSG00000132465	.	FRAME_SHIFT	frameshift substitution	0.0128557	0.01145	0.01578	0.0007508	.
RNF213	17	78350762	147452490	C	G	genotyped	ENSG00000173821	.	STOP_GAINED	stopgain	9.51384e-05	.	.	8.236e-06	0.000230663
AK3	9	4718417	199555686	A	G	genotyped	ENSG00000147853	splice_site	SPLICE_SITE_DONOR	.	0.000808677	0.00046	0.0002	2.3706e-05	.
IFIH1	2	163133319	201193151	G	A	genotyped	ENSG00000115267	.	STOP_GAINED	stopgain	0.000142708	.	.	6.32081e-05	0.000153775
XRCC1	19	44055768	201607078	C	T	imputed	ENSG00000073050	.	STOP_GAINED	stopgain	9.5511e-05	0.00046	0.0002	7.92908e-06	.
ABCG8	2	44100948	137852991	C	T	genotyped	ENSG00000143921	.	STOP_GAINED	stopgain	0.000285415	.	.	0.0001071	.
TMEM176B	7	150490235	146268076	G	A	genotyped	ENSG00000106565	.	STOP_GAINED	stopgain	0.000903815	.	0.0002	4.942e-05	0.000230663
C8B	1	57415272	140813121	G	A	imputed	ENSG00000021852	stop_gained	STOP_GAINED	stopgain	9.57213e-05	0.00046	0.0002	2.471e-05	.
MPZL3	11	118107910	201276835	C	T	genotyped	ENSG00000160588	.	STOP_GAINED	stopgain	9.51384e-05	.	.	0.000157908	0.000307882
VIPR2	7	158826965	200422000	G	A	imputed	ENSG00000106018	.	STOP_GAINED	stopgain	4.7719e-05	0.00046	0.0002	2.42585e-05	.
ROBO4	11	124761561	141396573	C	T	genotyped	ENSG00000154133	splice_site	SPLICE_SITE_DONOR	.	0.00147465	0.00046	0.00178	0.0003953	0.002
OTOP1	4	4207798	143383113	C	A	genotyped	ENSG00000163982	splice_site	SPLICE_SITE_DONOR	.	0.000237846	0.00046	0.0002	0.0004777	0.000615101
ARG2	14	68113717	145867978	C	T	genotyped	ENSG00000081181	.	STOP_GAINED	stopgain	9.51384e-05	.	.	7.413e-05	0.000615101
C1orf227	1	213009383	80161538	G	A	genotyped	ENSG00000185523	stop_gained	STOP_GAINED	stopgain	0.000380554	0.02427	0.02584	0.008671	7.69231e-05
CRYBA2	2	219855573	142969645	C	T	genotyped	ENSG00000163499	splice_site	SPLICE_SITE_DONOR	.	0.000285415	0.00046	0.00039	0.0001977	0.000461326
CAPG	2	85628287	202207205	C	T	imputed	ENSG00000042493	splice_site	SPLICE_SITE_DONOR	.	0.000144342	0.00046	0.0002	1.58937e-05	.
CDHR2	5	176011515	200848414	C	T	genotyped	ENSG00000074276	.	STOP_GAINED	stopgain	4.75692e-05	.	.	0.000120163	0.000230663
GPR137B	1	236347180	142455477	C	T	genotyped	ENSG00000077585	.	STOP_GAINED	stopgain	4.75692e-05	.	.	0.0002141	0.000230663
CES2	16	66972077	28382815	C	T	genotyped	ENSG00000172831	.	STOP_GAINED	stopgain	0.000142708	.	.	8.236e-06	7.69231e-05
C17orf64	17	58503597	146549419	A	T	imputed	ENSG00000141371	stop_gained	.	stopgain	4.7879e-05	0.00183	0.00079	0.0001535	.
EMR1	19	6897474	201105150	G	T	genotyped	ENSG00000174837	.	STOP_GAINED	stopgain	0.000285415	.	.	8.22869e-05	0.000153775
SIRPD	20	1532580	145641015	C	A	genotyped	ENSG00000125900	.	STOP_GAINED	stopgain	0.000713538	.	0.0002	0.0001071	0.000384438
CES1	16	55860155	5023780	G	A	genotyped	ENSG00000198848	.	STOP_GAINED	stopgain	0.000428123	.	.	0.0002059	0.000153894
KLRG2	7	139164965	143136241	G	T	genotyped	ENSG00000188883	.	STOP_GAINED	stopgain	0.00299686	.	0.00079	0.0003048	0.00161464
RP11-766F14.2	4	100574890	186499567	C	A	imputed	ENSG00000248713	stop_gained	.	stopgain	0.000776925	0.00458	0.00197	0.001617	.
LTV1	6	144167260	200077113	C	T	genotyped	ENSG00000135521	.	STOP_GAINED	stopgain	0.000142708	.	.	3.94826e-05	.
CES3	16	67005219	76376956	C	T	genotyped	ENSG00000172828	stop_gained	STOP_GAINED	stopgain	0.000761107	0.00046	0.00138	0.0002965	0.000923077
NCKIPSD	3	48716891	201309705	C	T	imputed	ENSG00000213672	splice_site	SPLICE_SITE_ACCEPTOR	.	4.77555e-05	0.00046	0.0002	7.99667e-06	.
PDZD3	11	119059532	146107413	C	T	genotyped	ENSG00000172367	.	STOP_GAINED	stopgain	0.000190277	.	.	0.0005024	0.000769823
UNC93A	6	167717457	145360877	C	T	genotyped	ENSG00000112494	stop_gained	STOP_GAINED	stopgain	0.00423366	0.00275	0.00158	0.002356	0.00238352
RAET1L	6	150343126	76294770	G	T	imputed	ENSG00000155918	stop_gained	STOP_GAINED	stopgain	0.0175257	0.01236	0.0144	0.004409	0.0163796
EMC10	19	50983413	151303712	C	T	genotyped	ENSG00000161671	.	STOP_GAINED	stopgain	0.000665969	.	.	9.061e-05	0.000153775
TTLL9	20	30521602	183276502	G	C	genotyped	ENSG00000131044	splice_site	SPLICE_SITE_ACCEPTOR	.	0.000285415	0.00046	0.0002	0.0001982	.
FAM98C	19	38897643	201037487	C	T	genotyped	ENSG00000130244	.	STOP_GAINED	stopgain	4.75692e-05	.	.	0.000168054	.
SPACA7	13	113052398	200827331	A	T	genotyped	ENSG00000153498	.	STOP_GAINED	stopgain	0.00137951	.	.	8.68302e-05	.
GCKR	2	27745372	146053779	C	T	genotyped	ENSG00000084734	stop_gained	STOP_GAINED	stopgain	0.000903815	0.00229	0.00138	0.0008813	0.000691988
RSPH6A	19	46318065	200106454	G	A	genotyped	ENSG00000104941	.	STOP_GAINED	stopgain	0.000142708	.	.	0.000119522	7.68876e-05
ANLN	7	36435887	200989750	C	T	genotyped	ENSG00000011426	.	STOP_GAINED	stopgain	0.000332984	.	.	0.000191208	7.68876e-05
DNAH7	2	196912113	199830438	G	A	genotyped	ENSG00000118997	.	STOP_GAINED	stopgain	0.000428123	.	.	0.00100915	.
TOR3A	1	179052127	149563285	G	A	genotyped	ENSG00000186283	.	STOP_GAINED	stopgain	0.000142708	.	.	4.121e-05	7.68876e-05
POLN	4	2083359	143143974	C	T	genotyped	ENSG00000130997	splice_site	SPLICE_SITE_DONOR	.	0.000570831	0.00046	0.00039	0.0004118	0.000461326
PDGFD	11	103870889	200239592	G	C	imputed	ENSG00000170962	stop_gained	STOP_GAINED	stopgain	4.761e-05	0.00046	0.0002	7.89403e-06	.
HMMR	5	162902464	146791423	G	T	genotyped	ENSG00000072571	.	STOP_GAINED	stopgain	0.00461421	.	.	0.002067	0.00161489
KIAA1524	3	108300348	138065901	C	A	genotyped	ENSG00000163507	.	STOP_GAINED	stopgain	0.000570831	0.00046	0.00039	0.0001565	0.000615195
GCA	2	163204174	201297392	C	G	imputed	ENSG00000115271	stop_gained	STOP_GAINED	stopgain	0.000524809	0.00046	0.0002	2.37518e-05	.
SLC22A25	11	62933585	147825568	G	A	genotyped	ENSG00000196600	.	STOP_GAINED	stopgain	9.51384e-05	.	.	6.59e-05	0.00015387
SIAE	11	124519625	201764897	A	C	imputed	ENSG00000110013	stop_gained	STOP_GAINED	stopgain	4.82067e-05	0.00046	0.0002	7.89328e-06	.
CUZD1	10	124593350	148498055	G	A	genotyped	ENSG00000138161	stop_gained	STOP_GAINED	stopgain	4.75692e-05	0.00046	0.0002	8.236e-06	.
TMCO1	1	165721403	201213306	G	A	genotyped	ENSG00000143183	.	STOP_GAINED	stopgain	9.51384e-05	.	.	4.02181e-05	0.000153775
ABCC12	16	48172226	142926867	G	A	genotyped	ENSG00000140798	stop_gained	STOP_GAINED	stopgain	0.000380554	0.00183	0.00099	0.0001071	0.000230734
LILRB1	19	55144138	200461258	C	G	imputed	ENSG00000104972	stop_gained	STOP_GAINED	stopgain	0.000143568	0.00137	0.00059	0.00087822	0.000846024
NLRP12	19	54299165	35064500	G	A	genotyped	ENSG00000142405	.	STOP_GAINED	stopgain	0.00632671	0.00321	0.00414	0.001664	0.00607412
PADI4	1	17682906	151325956	C	T	genotyped	ENSG00000159339	.	STOP_GAINED	stopgain	0.000808677	.	0.0002	0.00014	0.000384556
CAPS	19	5915055	200137540	C	G	imputed	ENSG00000105519	stop_gained	STOP_GAINED	stopgain	0.000334736	0.00092	0.00039	3.2467e-05	.
CES3	16	67000756	143437351	G	A	genotyped	ENSG00000172828	.	STOP_GAINED	stopgain	4.75692e-05	.	.	3.295e-05	0.000307692
C4orf40	4	71024128	149805235	T	A	genotyped	ENSG00000187533	stop_gained	STOP_GAINED	stopgain	0.000285415	0.00046	0.00039	2.471e-05	7.68876e-05
KIAA1755	20	36869005	41282820	G	A	genotyped	ENSG00000149633	stop_gained	.	stopgain	0.00770621	0.00595	0.00592	0.013	0.0135322
HK3	5	176311090	142919032	C	A	genotyped	ENSG00000160883	.	STOP_GAINED	stopgain	0.000428123	.	.	9.06e-05	7.68876e-05
PLB1	2	28796165	142431648	C	T	genotyped	ENSG00000163803	.	STOP_GAINED	stopgain	0.000142708	.	.	4.942e-05	7.68876e-05
GPHA2	11	64702461	193192212	A	G	genotyped	ENSG00000149735	.	SPLICE_SITE_DONOR	exonic;splicing	9.51384e-05	.	.	0.000102957	.
PPP1R15A	19	49376719	146194308	A	T	genotyped	ENSG00000087074	.	STOP_GAINED	stopgain	0.00176006	0.00046	0.00039	0.00028	0.00130709
RIPK3	14	24806303	146886719	G	A	genotyped	ENSG00000129465	.	STOP_GAINED	stopgain	0.00128437	.	0.00079	0.001565	0.0018453
VPS13C	15	62283295	143639809	T	C	genotyped	ENSG00000129003	splice_site	SPLICE_SITE_ACCEPTOR	.	0.000142708	0.00092	0.00059	0.001664	0.00123115
TUBA3D	2	132235740	149176469	G	T	genotyped	ENSG00000075886	.	STOP_GAINED	stopgain	9.51384e-05	.	.	2.471e-05	7.68876e-05
EPS8L1	19	55597880	200225675	G	T	genotyped	ENSG00000131037	.	STOP_GAINED	stopgain	4.75692e-05	.	.	0.000418994	0.000347524
KRT73	12	53004398	146225251	C	T	genotyped	ENSG00000186049	splice_site	SPLICE_SITE_DONOR	.	9.51384e-05	0.00092	0.00118	0.000733	.
ALOX15	17	4536568	140549513	G	A	genotyped	ENSG00000161905	.	STOP_GAINED	stopgain	0.000665969	.	0.0002	0.0001483	0.000384438
MAP3K19	2	135756454	138992614	A	T	genotyped	ENSG00000176601	.	STOP_GAINED	stopgain	0.000428123	.	.	0.0001894	0.000230663
C9	5	39341730	148881448	G	A	genotyped	ENSG00000113600	stop_gained	STOP_GAINED	stopgain	0.000190277	0.00046	0.0002	9.06e-05	7.68876e-05
KRT82	12	52799821	76579608	G	A	imputed	ENSG00000161850	stop_gained	STOP_GAINED	stopgain	4.76735e-05	0.00092	0.00039	5.765e-05	.
PCSK4	19	1488058	200944148	G	A	genotyped	ENSG00000115257	.	STOP_GAINED	stopgain	0.000428123	.	.	7.24965e-05	.
TNFRSF10A	8	23056956	201888775	A	T	genotyped	ENSG00000104689	.	STOP_GAINED	stopgain	0.000237846	.	.	0.000127265	0.000230663
KBTBD12	3	127682121	138448623	C	T	genotyped	ENSG00000187715	stop_gained	STOP_GAINED	stopgain	0.00199791	0.00046	0.00099	0.0005354	0.00169153
PPP1R36	14	65019554	141838156	C	T	genotyped	ENSG00000165807	.	STOP_GAINED	stopgain	0.000237846	.	0.0002	9.06e-05	0.000230663
THBS4	5	79378233	151007074	C	T	genotyped	ENSG00000113296	.	STOP_GAINED	stopgain	9.51384e-05	.	.	9.06e-05	0.000230663
TRAP1	16	3722704	145167056	G	A	genotyped	ENSG00000126602	stop_gained	STOP_GAINED	stopgain	4.75692e-05	0.00092	0.00039	3.297e-05	7.69823e-05
OTOF	2	26700289	75624587	C	A	imputed	ENSG00000115155	.	STOP_GAINED	stopgain	0.00259341	0.02152	0.03452	0.00944	0.0346029
ZNF100	19	21927762	187140552	G	T	imputed	ENSG00000197020	stop_gained	STOP_GAINED	stopgain	4.77373e-05	0.00092	0.00039	0.0009885	0.00123115
FAM83H	8	144811340	189033490	G	A	genotyped	ENSG00000180921	stop_gained	.	stopgain	0.000475692	0.00137	0.00039	0.001776	0.00151588
FAN1	15	31214513	199845994	C	T	genotyped	ENSG00000198690	.	STOP_GAINED	stopgain	4.75692e-05	.	.	2.36858e-05	7.68994e-05
NLRP12	19	54314063	104895564	G	A	genotyped	ENSG00000142405	.	STOP_GAINED	stopgain	0.000665969	0.00641	0.00237	0.0002306	0.000768876
AMZ2	17	66246353	148370423	C	T	genotyped	ENSG00000196704	.	STOP_GAINED	stopgain	0.00109409	.	.	0.0003706	0.00030755
MICALL2	7	1484559	200045265	G	A	genotyped	ENSG00000164877	.	STOP_GAINED	stopgain	4.75692e-05	.	.	0.000103093	.
OVGP1	1	111959075	145466502	C	T	genotyped	ENSG00000085465	.	STOP_GAINED	stopgain	0.000142708	.	.	8.236e-05	0.000153775
PSG9	19	43771960	146901255	G	A	genotyped	ENSG00000183668	.	STOP_GAINED	stopgain	0.000713538	.	.	0.0003295	0.000384438
FMO2	1	171173121	2020866	C	T	genotyped	ENSG00000094963	stop_gained	STOP_GAINED	stopgain	0.006184	0.00321	0.00454	0.001573	0.00638167
CNGB1	16	57973489	201286463	C	T	genotyped	ENSG00000070729	.	STOP_GAINED	stopgain	0.000142708	.	.	1.60215e-05	0.000164177
NIPSNAP3A	9	107515201	34856872	C	T	genotyped	ENSG00000136783	stop_gained	STOP_GAINED	stopgain	0.0119874	0.0087	0.01124	0.002726	0.00884207
TTLL4	2	219603816	193206768	C	T	imputed	ENSG00000135912	stop_gained	STOP_GAINED	stopgain	0.000286041	0.00046	0.0002	8.237e-06	.
C20orf185	20	31643355	55823624	T	C	genotyped	ENSG00000186190	splice_site	SPLICE_SITE_DONOR	.	0.000856246	0	0.00079	0.001087	0.00176841
ALS2CR11	2	202430486	201556443	G	A	genotyped	ENSG00000155754	.	STOP_GAINED	stopgain	4.75692e-05	.	.	4.67281e-05	7.68876e-05
MARVELD2	5	68715720	149942219	C	T	genotyped	ENSG00000152939	.	STOP_GAINED	stopgain	4.75692e-05	.	0.0002	4.118e-05	7.68876e-05
TMEM14B	6	10751457	149683885	G	A	genotyped	ENSG00000137210	.	STOP_GAINED	stopgain	0.000523261	0.00046	0.0002	3.295e-05	7.68994e-05
TNKS2	10	93588095	140168418	C	T	genotyped	ENSG00000107854	.	STOP_GAINED	stopgain	4.75692e-05	.	.	8.237e-06	7.68876e-05
AAMDC	11	77553649	118094644	G	A	genotyped	ENSG00000087884	.	STOP_GAINED	stopgain	0.000142708	.	.	7.90839e-06	.
USP45	6	99936132	147800108	C	A	genotyped	ENSG00000123552	.	STOP_GAINED	stopgain	0.0006184	0.00092	0.00079	0.0006754	0.000384438
MAMDC4	9	139748789	138147005	G	A	genotyped	ENSG00000177943	splice_site	SPLICE_SITE_DONOR	.	0.000142708	0.00046	0.0002	0.000317	0.000773874
FSD2	15	83430996	201148705	G	A	genotyped	ENSG00000186628	.	STOP_GAINED	stopgain	0.000237846	.	0.00039	0.000162954	0.000322269
PSG6	19	43420415	112289603	G	A	genotyped	ENSG00000170848	.	STOP_GAINED	stopgain	0.000761107	.	0.00039	0.0007913	0.000923077
ABHD4	14	23075345	200393007	C	T	imputed	ENSG00000100439	stop_gained	STOP_GAINED	stopgain	4.77236e-05	0.00046	0.0002	3.04785e-05	.
HRG	3	186383892	148593044	C	A	genotyped	ENSG00000113905	.	STOP_GAINED	stopgain	4.75692e-05	.	.	9.06e-05	.
TTLL2	6	167754887	190195718	C	G	imputed	ENSG00000120440	stop_gained	.	stopgain	9.58773e-05	0.00092	0.00039	8.236e-06	.
ART1	11	3680834	199916833	C	T	genotyped	ENSG00000129744	.	STOP_GAINED	stopgain	0.000142708	.	.	0.000175797	7.69349e-05
EPS8L2	11	720552	201086107	GC	G	imputed	ENSG00000177106	.	FRAME_SHIFT	frameshift substitution	0.000639953	0.00824	0.00355	0.0186356	.
KIR2DL1	19	55286867	150580082	C	G	imputed	ENSG00000125498	stop_gained	STOP_GAINED	stopgain	0.000481464	0.00183	0.00118	0.003931	0.00489731
KHNYN	14	24901093	186605874	G	A	imputed	ENSG00000100441	stop_gained	STOP_GAINED	stopgain	4.78286e-05	0.00046	0.0002	8.237e-06	.
PLSCR2	3	146176241	143271186	C	G	genotyped	ENSG00000163746	splice_site	SPLICE_SITE_ACCEPTOR	.	0.000237846	0.00458	0.00178	0.002172	0.000158856
IRAK3	12	66597646	137909830	C	T	genotyped	ENSG00000090376	.	STOP_GAINED	stopgain	0.000142708	.	.	0.0001812	0.000384438
PSG3	19	43233421	202207386	C	T	genotyped	ENSG00000221826	.	STOP_GAINED	stopgain	0.000285415	.	.	0.000157883	0.00030755
SHCBP1L	1	182908486	201527565	G	A	genotyped	ENSG00000157060	.	STOP_GAINED	stopgain	0.000761107	.	.	0.000221997	0.000153775
ACSM2A	16	20477021	146045291	G	A	imputed	ENSG00000183747	.	STOP_GAINED	stopgain	0.000539692	0.00321	0.00237	0.005082	0.00653545
FAM25A	10	88780112	183710110	G	T	imputed	ENSG00000188100	stop_gained	STOP_GAINED	stopgain	0.00357921	0.02839	0.02051	0.003637	.
ALOX15B	17	7948660	191493127	C	G	imputed	ENSG00000179593	stop_gained	.	stopgain	9.56846e-05	0.00092	0.00039	5.765e-05	.
PMPCA	9	139307271	187951510	C	T	imputed	ENSG00000165688	.	STOP_GAINED	stopgain	0.000143609	0.00046	0.0002	8.236e-06	.
CNGB1	16	58001180	201976061	C	T	genotyped	ENSG00000070729	.	STOP_GAINED	stopgain	0.000713538	.	.	9.62912e-05	0.000329381
FANCC	9	97912338	121917783	G	A	genotyped	ENSG00000158169	.	STOP_GAINED	stopgain	4.75692e-05	.	.	4.118e-05	0.000230663
TMC5	16	19485597	200385991	C	T	genotyped	ENSG00000103534	stop_gained	STOP_GAINED	stopgain	9.51384e-05	0.00046	0.00039	0.000103316	0.000153917
ABCB5	7	20682892	141511940	C	T	genotyped	ENSG00000004846	.	STOP_GAINED	stopgain	0.00261631	0.00229	0.00079	0.000947	0.0015534
LMAN2L	2	97377430	200567322	G	C	imputed	ENSG00000114988	stop_gained	STOP_GAINED	stopgain	9.52744e-05	0.00046	0.00039	7.90339e-06	.
ARAP2	4	36121319	183872636	G	A	imputed	ENSG00000047365	stop_gained	STOP_GAINED	stopgain	4.76236e-05	0.00046	0.00039	8.238e-06	.
UGT1A9	2	234581306	147478981	T	G	genotyped	ENSG00000241119	stop_gained	STOP_GAINED	stopgain	4.75692e-05	0.00137	0.00059	0.00018158	.
MIB2	1	1550992	199741261	C	A	genotyped	ENSG00000197530	.	STOP_GAINED	stopgain	0.00299686	.	.	0.00401041	0.00114604
ZCCHC4	4	25353267	182505131	C	T	genotyped	ENSG00000168228	.	STOP_GAINED	stopgain	9.51384e-05	0.00046	0.0002	5.796e-05	8.54117e-05
FER1L6	8	125029932	201616767	C	T	genotyped	ENSG00000214814	.	STOP_GAINED	stopgain	0.000237846	.	.	6.40441e-05	8.47458e-05
CEP128	14	81259160	145040014	G	A	genotyped	ENSG00000100629	.	STOP_GAINED	stopgain	4.75692e-05	.	.	8.236e-06	7.68876e-05
ACOT12	5	80639678	149926544	C	A	genotyped	ENSG00000172497	.	STOP_GAINED	stopgain	9.51384e-05	.	.	0.0001977	0.00030755
PHYHD1	9	131689395	143105617	G	T	genotyped	ENSG00000175287	.	STOP_GAINED	stopgain	4.75692e-05	.	.	8.236e-05	0.000230663
OR7G1	19	9226159	151211604	TAA	T	imputed	ENSG00000161807	frameshift_indel	.	frameshift substitution	0.00719462	0.01832	0.02801	0.013	0.0134228
TRIT1	1	40349142	184469579	G	A	genotyped	ENSG00000043514	.	STOP_GAINED	stopgain	9.51384e-05	0.00046	.	0.0001567	7.69112e-05
BCO2	11	112050123	141806338	C	T	genotyped	ENSG00000197580	.	STOP_GAINED	stopgain	0.000856246	0.00046	0.0002	0.0001235	0.000153894
PLCD4	2	219495414	114589487	C	A	genotyped	ENSG00000115556	.	STOP_GAINED	stopgain	0.00352012	0.00321	0.0026	0.0006201	0.00233081
C1orf173	1	75065377	182040367	G	A	genotyped	ENSG00000178965	splice_site	SPLICE_SITE_DONOR	.	4.75692e-05	0.00183	0.00079	0.0003625	.
KCNK7	11	65362975	201986391	C	T	genotyped	ENSG00000173338	.	STOP_GAINED	stopgain	9.51384e-05	.	.	1.06755e-05	0.000153917
ABCC11	16	48250144	72802157	C	A	genotyped	ENSG00000121270	.	STOP_GAINED	stopgain	0.000380554	.	0.0002	0.000174767	.
PTH2R	2	209302496	144936061	C	T	genotyped	ENSG00000144407	.	STOP_GAINED	stopgain	0.000190277	.	.	7.413e-05	7.68876e-05
RESP18	2	220193932	183914238	C	A	genotyped	ENSG00000182698	stop_gained	STOP_GAINED	stopgain	0.000951384	0.00046	.	0.006827	0.00021901
SLC27A3	1	153751817	201855230	A	G	imputed	ENSG00000143554	splice_site	SPLICE_SITE_ACCEPTOR	.	0.00023912	0.00046	0.0002	7.90551e-06	.
PPM1J	1	113255436	777436016	C	T	genotyped	ENSG00000155367	.	STOP_GAINED	stopgain	4.75692e-05	.	.	9.47852e-05	.
FCN3	1	27699626	148234540	C	T	genotyped	ENSG00000142748	splice_site	SPLICE_SITE_DONOR	.	0.00166492	0.00046	0.00079	0.000313	0.00130709
GCNT2	6	10557208	199770755	C	G	genotyped	ENSG00000111846	.	STOP_GAINED	stopgain	0.000142708	.	.	5.5493e-05	7.68876e-05
AGMO	7	15405189	139309795	G	A	genotyped	ENSG00000187546	.	STOP_GAINED	stopgain	0.00152221	.	0.00059	0.0003789	0.000691988
CYP11B1	8	143957183	765967780	G	A	imputed	ENSG00000160882	stop_gained	STOP_GAINED	stopgain	0.000531966	0.00092	0.00079	7.13946e-05	.
PCCB	3	136046013	191375566	C	G	imputed	ENSG00000114054	.	STOP_GAINED	stopgain	4.7824e-05	0.00092	0.00039	4.942e-05	7.68876e-05
MUC17	7	100692149	117698587	C	T	genotyped	ENSG00000169876	stop_gained	STOP_GAINED	stopgain	0.000998953	0.00046	0.00099	0.001161	0.000768876
DGAT2	11	75509317	150303834	C	A	genotyped	ENSG00000062282	stop_gained	STOP_GAINED	stopgain	0.000570831	0.00046	0.0002	0.000626	0.00038503
GPR113	2	26536745	376993125	G	A	genotyped	ENSG00000173567	.	STOP_GAINED	stopgain	9.51384e-05	.	.	7.94193e-05	.
TCHP	12	110341020	767396455	G	T	genotyped	ENSG00000139437	splice_site	SPLICE_SITE_DONOR	.	0.000570831	0.00046	0.00118	0.000150827	.
C6orf127	6	35754899	189055425	T	C	imputed	ENSG00000137288	splice_site	SPLICE_SITE_DONOR	.	0.000434615	0.00321	.	0.0001736	0.000316556
CCBE1	18	57136783	776428806	G	A	genotyped	ENSG00000183287	.	STOP_GAINED	stopgain	4.75692e-05	.	.	2.36907e-05	.
REG3G	2	79254997	147143164	G	A	genotyped	ENSG00000143954	.	STOP_GAINED	stopgain	0.000237846	.	0.0002	0.0002389	7.68876e-05
TMEM44	3	194313800	150713705	C	T	genotyped	ENSG00000145014	.	SPLICE_SITE_ACCEPTOR	exonic;splicing	0.000142708	.	.	0.0003377	0.000384438
SCIN	7	12610578	116907627	C	T	genotyped	ENSG00000006747	.	STOP_GAINED	stopgain	0.000332984	0.00916	0.00651	0.001258	.
WDR31	9	116083816	145607129	G	A	genotyped	ENSG00000148225	.	STOP_GAINED	stopgain	0.000142708	.	0.00039	0.0005518	0.000768876
LEPRE1	1	43223453	72659351	C	A	genotyped	ENSG00000117385	splice_site	SPLICE_SITE_DONOR	.	0.00142708	0.00092	0.00059	0.0002224	0.000999539
EME2	16	1825982	375945580	C	T	genotyped	ENSG00000197774	stop_gained	.	stopgain	0.0037104	0.00641	0.00375	0.00856834	0.000153965
PLOD1	1	12025599	121913552	C	G	genotyped	ENSG00000083444	.	STOP_GAINED	stopgain	0.0130815	.	.	1.647e-05	.
SLC22A1	6	160543330	200865946	C	A	genotyped	ENSG00000175003	.	STOP_GAINED	stopgain	4.75692e-05	.	.	0.000214516	0.000231054
C9orf71	9	71155642	199544319	C	T	genotyped	ENSG00000181778	stop_gained	STOP_GAINED	stopgain	4.75692e-05	0.00046	0.0002	0.000641798	.
SCN10A	3	38812769	75991777	C	T	genotyped	ENSG00000185313	splice_site	SPLICE_SITE_DONOR	.	4.75692e-05	0.00092	0.00039	2.471e-05	.
GALNT6	12	51752021	200682302	G	A	genotyped	ENSG00000139629	.	STOP_GAINED	stopgain	9.51384e-05	.	0.00039	6.31463e-05	7.68876e-05
PTPRH	19	55716709	142263222	G	A	imputed	ENSG00000080031	.	STOP_GAINED	stopgain	4.76644e-05	0.00046	.	4.118e-05	.
C6orf25	6	31692558	34741956	C	T	genotyped	ENSG00000204420	.	STOP_GAINED	stopgain	0.00204548	0.00275	0.00158	0.00028	0.000845763
HYAL4	7	123508955	139822072	C	T	genotyped	ENSG00000106302	stop_gained	STOP_GAINED	stopgain	0.000237846	0.00092	0.00039	0.0008648	0.000461326
TTC31	2	74719471	780313312	C	T	genotyped	ENSG00000115282	.	STOP_GAINED	stopgain	0.000428123	.	0.0002	9.53471e-05	.
SMPDL3B	1	28261756	200378009	G	T	genotyped	ENSG00000130768	splice_site	SPLICE_SITE_DONOR	.	0.000285415	0.00046	0.00039	3.97798e-05	.
THBS4	5	79366571	149561039	C	T	genotyped	ENSG00000113296	stop_gained	STOP_GAINED	stopgain	4.75692e-05	0.00046	0.0002	8.236e-05	7.68876e-05
PKHD1L1	8	110408291	201161726	C	T	genotyped	ENSG00000205038	.	STOP_GAINED	stopgain	4.75692e-05	.	0.00039	0.00017226	8.07363e-05
NBPF3	1	21800052	202196655	G	A	imputed	ENSG00000142794	stop_gained	STOP_GAINED	stopgain	0.000191939	0.00046	0.0002	7.89627e-06	.
NOD2	16	50763778	2066847	G	GC	imputed	ENSG00000167207	frameshift_indel	.	frameshift substitution	0.000611496	0.00778	0.00592	0.013	0.0162166
SRA1	5	139931623	149165036	C	A	genotyped	ENSG00000213523	.	STOP_GAINED	stopgain	0.000475692	.	.	4.543e-05	.
HAL	12	96374333	750620651	C	T	genotyped	ENSG00000084110	splice_site	SPLICE_SITE_DONOR	.	4.75692e-05	0.00046	0.0002	4.74774e-05	.
NLRX1	11	119050636	200102650	C	T	genotyped	ENSG00000160703	.	STOP_GAINED	stopgain	4.75692e-05	.	.	4.02881e-05	7.69823e-05
VARS2	6	30888503	373309705	G	T	genotyped	ENSG00000137411	.	STOP_GAINED	stopgain	0.000190277	.	.	0.000110571	.
MYOF	10	95161196	199504349	G	A	genotyped	ENSG00000138119	.	STOP_GAINED	stopgain	0.000190277	.	.	4.00096e-05	.
CYP3A43	7	99436781	143159480	C	G	genotyped	ENSG00000021461	.	STOP_GAINED	stopgain	0.000665969	0.00092	0.00039	0.0001153	0.000384438
SMYD4	17	1686768	139673522	G	A	genotyped	ENSG00000186532	.	STOP_GAINED	stopgain	9.51384e-05	.	0.0002	1.65e-05	7.68994e-05
FAM177B	1	222919998	138554889	T	A	genotyped	ENSG00000197520	stop_gained	.	stopgain	0.000903815	0.00046	0.00039	9.06e-05	0.000153775
ZNF135	19	58578441	148932599	G	T	genotyped	ENSG00000176293	stop_gained	.	stopgain	0.0018552	0.00046	0.00178	0.0004118	0.000845763
PTGDR	14	52735063	41407349	C	G	genotyped	ENSG00000168229	stop_gained	STOP_GAINED	stopgain	0.0153649	0.00595	0.00493	0.002825	0.0103029
C8B	1	57406638	41286844	G	A	genotyped	ENSG00000021852	stop_gained	STOP_GAINED	stopgain	0.000523261	0.00137	0.00118	0.001087	0.00169153
FAM160A2	11	6239828	149631608	A	C	genotyped	ENSG00000051009	.	SPLICE_SITE_DONOR	exonic;splicing	4.75692e-05	.	.	2.471e-05	.
WFDC1	16	84358039	148672864	C	T	genotyped	ENSG00000103175	stop_gained	.	stopgain	0.00156978	0.00183	0.00217	0.0005107	0.00115385
ST3GAL6	3	98506938	188597016	C	T	genotyped	ENSG00000064225	.	STOP_GAINED	stopgain	4.75692e-05	0.00046	0.00039	0.0002306	.
MEP1B	18	29793468	199906761	C	T	genotyped	ENSG00000141434	.	STOP_GAINED	stopgain	4.75692e-05	.	.	4.82036e-05	8.26583e-05
CDC20B	5	54429252	200204975	G	A	genotyped	ENSG00000164287	.	STOP_GAINED	stopgain	4.75692e-05	0.00046	.	0.000344579	.
FASTKD1	2	170387886	34291832	G	C	genotyped	ENSG00000138399	stop_gained	STOP_GAINED	stopgain	0.00723052	0.0087	0.00493	0.00691	0.01161
CDC20B	5	54468431	137940833	ACTTCT	A	imputed	ENSG00000164287	.	FRAME_SHIFT	frameshift substitution	0.00170614	0.00733	0.00828	0.003146	0.0121406
MAP9	4	156294610	149881598	T	G	genotyped	ENSG00000164114	splice_site	SPLICE_SITE_ACCEPTOR	.	0.000475692	0.00092	0.00059	0.0001362	0.000398026
SLC46A3	13	29287147	76078994	G	A	genotyped	ENSG00000139508	.	STOP_GAINED	stopgain	0.000142708	.	.	0.000255285	.
CNKSR1	1	26514762	79038190	C	T	genotyped	ENSG00000142675	.	STOP_GAINED	stopgain	0.00528018	0.00229	0.00355	0.001375	0.00515147
APOBEC1	12	7805414	34275479	C	T	genotyped	ENSG00000111701	stop_gained	STOP_GAINED	stopgain	0.00342498	0.00321	0.0022	0.005911	0.00639051
SEC23B	20	18505615	117792218	C	T	genotyped	ENSG00000101310	.	STOP_GAINED	stopgain	4.75692e-05	.	.	1.5822e-05	.
TMPRSS9	19	2403123	115309236	T	A	genotyped	ENSG00000178297	.	STOP_GAINED	stopgain	4.75692e-05	.	.	7.35646e-05	.
NOXO1	16	2030005	200352693	GT	G	imputed	ENSG00000196408	frameshift_indel	FRAME_SHIFT	frameshift substitution	0.00157348	0.01419	0.0071	0.0172554	.
DCT	13	95121072	145067828	G	A	genotyped	ENSG00000080166	.	STOP_GAINED	stopgain	0.000570831	.	.	7.413e-05	0.000384438
MEP1B	18	29784212	200539508	C	T	genotyped	ENSG00000141434	.	STOP_GAINED	stopgain	4.75692e-05	.	.	6.72025e-05	8.02439e-05
CREB3	9	35732992	201625380	G	T	imputed	ENSG00000107175	splice_site	SPLICE_SITE_ACCEPTOR	.	9.51746e-05	0.00046	0.0002	7.91528e-06	.
PANK4	1	2451319	145319851	G	C	imputed	ENSG00000157881	stop_gained	STOP_GAINED	stopgain	4.77008e-05	0.00092	0.0002	8.503e-06	.
KRT82	12	52799695	149029996	G	A	genotyped	ENSG00000161850	.	STOP_GAINED	stopgain	4.75692e-05	.	.	4.118e-05	7.68876e-05
CATSPERG	19	38850153	202065738	G	T	genotyped	ENSG00000099338	.	STOP_GAINED	stopgain	4.75692e-05	.	.	0.000126564	7.68876e-05
DYSF	2	71747339	60841920	G	A	imputed	ENSG00000135636	splice_site	SPLICE_SITE_DONOR	.	0.000287274	0.00046	0.0002	4.73567e-05	.
SPTBN5	15	42149854	200493398	G	A	genotyped	ENSG00000137877	.	STOP_GAINED	stopgain	0.000142708	.	0.00099	0.000172506	0.000243704
SIN3B	19	16973705	144873823	G	A	genotyped	ENSG00000127511	.	STOP_GAINED	stopgain	0.00133194	0.00046	0.00079	0.0005354	0.000691988
LIPE	19	42930751	149927060	G	T	genotyped	ENSG00000079435	stop_gained	STOP_GAINED	stopgain	0.00152221	0.00092	0.00118	0.0002718	0.000999539
ZNF585B	19	37680561	148146631	A	G	genotyped	ENSG00000245680	.	SPLICE_SITE_DONOR	exonic;splicing	9.51384e-05	0.00092	0.00039	8.236e-05	.
KIF16B	20	16354901	138620712	C	A	genotyped	ENSG00000089177	splice_site	SPLICE_SITE_DONOR	.	0.000713538	0.00046	0.0002	0.0001565	0.000845763
PKD2L1	10	102059412	200474106	A	C	genotyped	ENSG00000107593	.	STOP_GAINED	stopgain	0.000285415	.	0.0002	0.000189535	0.000230663
CD300C	17	72540958	59461308	G	A	genotyped	ENSG00000167850	stop_gained	.	stopgain	0.00147465	0.00183	0.00178	0.00028	0.000691988
AKAP9	7	91735020	183257184	C	T	imputed	ENSG00000127914	.	STOP_GAINED	stopgain	0.000143623	0.00046	0.0002	1.647e-05	.
AGPAT9	4	84519270	143173203	C	T	genotyped	ENSG00000138678	.	STOP_GAINED	stopgain	4.75692e-05	.	0.0002	1.647e-05	7.68876e-05
RLN3	19	14139137	146486931	C	T	genotyped	ENSG00000171136	stop_gained	STOP_GAINED	stopgain	0.00233089	0.00412	0.00237	3.295e-05	0.00199908
SLC39A5	12	56625263	186524545	C	T	imputed	ENSG00000139540	stop_gained	STOP_GAINED	stopgain	4.77099e-05	0.00046	0.0002	2.471e-05	.
BHMT2	5	78378780	566272124	G	A	genotyped	ENSG00000132840	splice_site	SPLICE_SITE_DONOR	.	0.00385311	0.00321	0.00296	0.000971503	.
EEFSEC	3	127965678	199938947	G	T	imputed	ENSG00000132394	splice_site	SPLICE_SITE_ACCEPTOR	.	0.000238618	0.00046	0.0002	.	.
TEP1	14	20847013	199711985	C	T	imputed	ENSG00000129566	splice_site	SPLICE_SITE_ACCEPTOR	.	0.00047619	0.00046	0.0002	.	.
TMEM67	8	94777845	137853108	A	T	genotyped	ENSG00000164953	.	STOP_GAINED	stopgain	4.75692e-05	.	.	0.00014	7.68876e-05
SLC22A24	11	62886526	192823750	G	A	imputed	ENSG00000197658	stop_gained	.	stopgain	0.00124259	0.00137	0.00039	0.000127226	.
CNGB1	16	57996515	189234741	C	T	genotyped	ENSG00000070729	splice_site	SPLICE_SITE_ACCEPTOR	.	9.51384e-05	0.00046	0.0002	9.918e-05	0.000160205
GRAMD1C	3	113595063	200569169	C	T	genotyped	ENSG00000178075	.	STOP_GAINED	stopgain	4.75692e-05	.	.	0.000158088	7.68876e-05
C6orf27	6	31735178	138415590	G	A	imputed	ENSG00000111985	stop_gained	.	stopgain	4.761e-05	0.00046	0.0002	8.258e-06	.
KIAA0564	13	42439925	138791520	T	A	genotyped	.	stop_gained	STOP_GAINED	stopgain	9.51384e-05	0.00046	0.0002	5.765e-05	0.00030755
KIN	10	7822263	138994831	G	A	genotyped	ENSG00000151657	.	STOP_GAINED	stopgain	9.51384e-05	0.00046	0.0002	4.942e-05	.
PRB4	12	11461223	77514395	G	A	genotyped	ENSG00000230657	stop_gained	.	stopgain	0.000190277	0.01145	0.00888	0.002463	7.68876e-05
CHD1L	1	146765310	149664186	C	T	genotyped	ENSG00000131778	.	STOP_GAINED	stopgain	0.00195034	0.00092	0.00118	0.0003459	0.00138398
ZNF862	7	149541777	181001143	C	T	genotyped	ENSG00000106479	stop_gained	.	stopgain	9.51384e-05	0.00046	0.0002	4.964e-05	8.06452e-05
ANXA3	4	79494343	141337857	C	T	genotyped	ENSG00000138772	.	STOP_GAINED	stopgain	0.000190277	.	.	0.0002141	0.000230663
EHMT2	6	31850543	552691958	G	A	imputed	ENSG00000204371	stop_gained	STOP_GAINED	stopgain	0.000479846	0.00046	0.0002	8.92825e-06	.
STAP2	19	4328755	79657645	G	C	genotyped	ENSG00000178078	stop_gained	STOP_GAINED	stopgain	0.00684997	0.00504	0.00394	0.009877	0.00816264
NPHS1	19	36333308	140018064	G	A	genotyped	ENSG00000161270	.	STOP_GAINED	stopgain	4.75692e-05	.	.	3.295e-05	7.68876e-05
ANKRD32	5	93966286	181934125	G	A	imputed	ENSG00000133302	stop_gained	.	stopgain	0.000767092	0.00092	0.00039	.	.
C5	9	123812470	121909587	G	A	imputed	ENSG00000106804	.	STOP_GAINED	stopgain	0.00014328	0.00046	0.0002	0.0001071	0.000538213
AURKAIP1	1	1309583	200538990	G	A	genotyped	ENSG00000175756	.	STOP_GAINED	stopgain	4.75692e-05	.	.	1.5899e-05	7.69349e-05
CCDC38	12	96292236	192975232	G	A	imputed	ENSG00000165972	stop_gained	STOP_GAINED	stopgain	4.77054e-05	0.00046	0.0002	7.89378e-06	.
MYOM2	8	2064066	201552817	C	T	genotyped	ENSG00000036448	.	STOP_GAINED	stopgain	4.75692e-05	.	.	2.64178e-05	.
FAM132A	1	1178848	115005664	G	A	genotyped	ENSG00000184163	stop_gained	STOP_GAINED	stopgain	0.00532775	0.00229	0.00316	0.0008401	0.00448748
C1orf158	1	12806478	186035456	G	T	genotyped	ENSG00000157330	stop_gained	.	stopgain	9.51384e-05	0.00046	0.00039	9.06e-05	.
MMP19	12	56233376	148431571	G	A	genotyped	ENSG00000123342	.	STOP_GAINED	stopgain	0.000142708	.	.	5.766e-05	0.000153775
CNTRL	9	123906352	145513131	C	T	genotyped	ENSG00000119397	.	STOP_GAINED	stopgain	4.75692e-05	.	.	3.295e-05	7.68876e-05
NLRP8	19	56466010	199733221	A	T	genotyped	ENSG00000179709	.	STOP_GAINED	stopgain	4.75692e-05	.	.	0.000118414	.
NUP133	1	229596453	145595619	G	A	genotyped	ENSG00000069248	.	STOP_GAINED	stopgain	4.75692e-05	.	.	7.91302e-06	7.68876e-05
PLA2G4D	15	42375978	12442923	C	T	genotyped	ENSG00000159337	splice_site	SPLICE_SITE_ACCEPTOR	.	0.00732566	0.03526	0.03037	0.018	0.000768994
DLL3	19	39989982	200032614	G	T	genotyped	ENSG00000090932	.	STOP_GAINED	stopgain	4.75692e-05	.	.	.	.
OAS1	12	113344983	200259745	C	T	genotyped	ENSG00000089127	.	STOP_GAINED	stopgain	0.000142708	.	.	0.000173677	7.68876e-05
SIRT2	19	39374378	200871138	G	A	genotyped	ENSG00000068903	stop_gained	STOP_GAINED	stopgain	4.75692e-05	0	0.0002	7.93802e-06	.
GUCA1C	3	108672558	143174402	C	A	genotyped	ENSG00000138472	stop_gained	STOP_GAINED	stopgain	0.00275901	0.00229	0.00118	0.003846	0.00584346
HGFAC	4	3444457	776507108	A	G	imputed	ENSG00000109758	splice_site	SPLICE_SITE_ACCEPTOR	.	0.000864221	0.00046	0.0002	8.83845e-06	.
CHAT	10	50828660	148434254	G	C	imputed	ENSG00000070748	splice_site	SPLICE_SITE_DONOR	.	9.54836e-05	0.00092	0.00039	8.236e-06	.
NPC1L1	7	44575899	141912074	G	A	genotyped	ENSG00000015520	.	STOP_GAINED	stopgain	9.51384e-05	.	.	8.236e-06	0.000153775
SLC45A4	8	142227188	201000877	C	T	imputed	ENSG00000022567	splice_site	SPLICE_SITE_DONOR	.	0.000143403	0.00046	0.0002	7.95267e-06	.
JMJD4	1	227922975	201397186	C	T	genotyped	ENSG00000081692	.	STOP_GAINED	stopgain	4.75692e-05	.	0.0002	0.000159485	0.000318218
CRYGA	2	209028152	146865595	G	A	genotyped	ENSG00000168582	.	STOP_GAINED	stopgain	0.000475692	.	.	3.295e-05	0.000153775
SLC2A7	1	9079266	201028235	A	G	imputed	ENSG00000197241	splice_site	SPLICE_SITE_DONOR	.	4.76372e-05	0.00046	0.0002	7.98046e-06	.
BAP1	3	52438516	200156887	A	C	genotyped	ENSG00000163930	.	STOP_GAINED	stopgain	9.51384e-05	.	0.0002	0.000159581	0.000153775
TMEM206	1	212550970	201124115	C	T	imputed	ENSG00000065600	stop_gained	STOP_GAINED	stopgain	4.76372e-05	0.00046	0.00039	7.89328e-06	.
TMEM145	19	42819223	184060663	G	T	imputed	ENSG00000167619	stop_gained	.	stopgain	4.798e-05	0.00092	0.00039	8.236e-06	.
CRTAP	3	33171463	72659361	C	T	genotyped	ENSG00000170275	.	STOP_GAINED	stopgain	0.000190277	0.00046	0.0002	3.295e-05	7.68876e-05
ATP10B	5	160113099	186100669	G	A	genotyped	ENSG00000118322	stop_gained	STOP_GAINED	stopgain	0.000428123	0.00137	0.00079	0.006041	0.00183701
CAPN11	6	44137700	189429774	C	T	genotyped	ENSG00000137225	stop_gained	STOP_GAINED	stopgain	0.000761107	0.00046	0.00118	0.0002483	0.000995355
ERAP1	5	96119739	148070748	G	C	genotyped	ENSG00000164307	.	STOP_GAINED	stopgain	0.000332984	.	0.00039	0.0001318	0.000691988
CALHM2	10	105209356	200457105	CAG	C	imputed	ENSG00000138172	frameshift_indel	FRAME_SHIFT	frameshift substitution	0.00938095	0.01007	0.00394	0.0116361	.
ZNF277	7	111958309	143437932	G	T	genotyped	ENSG00000198839	.	STOP_GAINED	stopgain	0.00114166	0.00046	0.00079	0.00014	0.000461326
AACS	12	125591796	145595572	C	A	genotyped	ENSG00000081760	.	STOP_GAINED	stopgain	4.75692e-05	.	.	8.236e-06	0.000153775
UGT1A7	2	234590826	149618508	C	A	genotyped	ENSG00000244122	stop_gained	STOP_GAINED	stopgain	0.00199791	0.00046	0.00059	0.0003953	0.00215285
ATP13A5	3	193044812	139251604	C	T	genotyped	ENSG00000187527	.	STOP_GAINED	stopgain	0.000142708	.	.	3.295e-05	7.68876e-05
UGT1A10	2	234545792	144759885	G	A	genotyped	ENSG00000242515	stop_gained	STOP_GAINED	stopgain	0.000380554	0.00046	0.00039	0.0004365	0.00030755
COL6A5	3	130132413	145841466	C	T	imputed	ENSG00000172752	stop_gained	.	stopgain	0.000143747	0.00046	0.00039	8.872e-05	.
LCN2	9	130913998	139329518	T	C	genotyped	ENSG00000148346	splice_site	SPLICE_SITE_DONOR	.	0.00133194	0.00137	0.00158	0.0002883	0.00115331
PARP3	3	51979875	199581414	C	T	genotyped	ENSG00000041880	.	STOP_GAINED	stopgain	0.000190277	.	0.00059	0.00104985	0.000487964
CIDEB	14	24775579	146737422	C	T	genotyped	ENSG00000136305	splice_site	SPLICE_SITE_DONOR	.	0.00104652	0.00092	0.00118	0.0006919	0.000384438
FUT2	19	49206904	567240769	C	T	genotyped	ENSG00000176920	stop_gained	.	stopgain	0.00332984	0.00046	0.00099	0.000609824	.
SIGLEC1	20	3677326	150057397	G	A	genotyped	ENSG00000088827	.	STOP_GAINED	stopgain	0.000142708	.	0.0002	0.0003871	0.000230663
TTC31	2	74718273	199547144	C	T	genotyped	ENSG00000115282	.	STOP_GAINED	stopgain	4.75692e-05	.	.	3.99693e-05	0.000159591
DHX34	19	47856324	201208351	C	T	genotyped	ENSG00000134815	stop_gained	.	stopgain	0.000190277	0.00046	0.0002	3.24401e-05	.
FAM227B	15	49867232	147299587	C	T	genotyped	ENSG00000166262	.	STOP_GAINED	stopgain	0.000142708	.	.	0.0002883	0.000385149
OPRM1	6	154411220	200869983	C	T	genotyped	ENSG00000112038	.	STOP_GAINED	stopgain	0.000237846	.	.	0.000143945	0.000314861
WDR49	3	167293828	202058636	G	A	genotyped	ENSG00000174776	.	STOP_GAINED	stopgain	4.75692e-05	.	0.0002	7.90276e-05	0.000153775
DNAH7	2	196729430	115474479	G	A	genotyped	ENSG00000118997	.	STOP_GAINED	stopgain	0.000428123	0.00092	0.00039	0.0001572	0.000410981
SIAE	11	124509708	139734968	C	T	genotyped	ENSG00000110013	.	STOP_GAINED	stopgain	4.75692e-05	.	.	1.647e-05	7.69231e-05
MLKL	16	74708858	146795832	C	A	genotyped	ENSG00000168404	stop_gained	.	stopgain	0.000142708	0	0.00059	8.236e-06	.
WDR66	12	122372219	201858767	A	T	imputed	ENSG00000158023	stop_gained	STOP_GAINED	stopgain	4.77783e-05	0.00046	0.0002	8.05451e-06	.
HSD17B2	16	82101882	140436659	C	T	genotyped	ENSG00000086696	.	STOP_GAINED	stopgain	4.75692e-05	.	.	0.0001318	0.000230734
SLC26A3	7	107434907	182526650	A	C	imputed	ENSG00000091138	.	STOP_GAINED	stopgain	9.5511e-05	0.00092	0.0002	8.236e-06	.
LONP2	16	48333635	140425509	C	T	genotyped	ENSG00000102910	stop_gained	STOP_GAINED	stopgain	0.000332984	0.00092	0.00039	0.0003789	0.000307692
NLRP13	19	56423924	147101216	TGAAA	T	imputed	ENSG00000173572	frameshift_indel	FRAME_SHIFT	frameshift substitution	0.00131797	0.0087	.	0.011	0.0111857
FGGY	1	60104049	41287704	T	C	genotyped	ENSG00000172456	splice_site	SPLICE_SITE_DONOR	.	0.00166492	0.00229	0.0014	0.003163	0.00315239
VWA3B	2	98779439	62154921	G	T	genotyped	ENSG00000168658	.	STOP_GAINED	stopgain	0.0199791	0.01969	0.01124	0.03	0.0317998
NUP133	1	229623339	142513540	G	A	genotyped	ENSG00000069248	.	STOP_GAINED	stopgain	0.000808677	.	0.00039	0.0002389	0.00107643
TMED3	15	79603760	141194056	G	A	genotyped	ENSG00000166557	splice_site	SPLICE_SITE_DONOR	.	0.00199791	0.00092	0.0002	0.002858	0.00316114
ATP8B3	19	1795984	187576612	G	A	genotyped	ENSG00000130270	.	STOP_GAINED	stopgain	0.00152221	0.00092	0.00099	0.001416	0.000989609
TMEM82	1	16073527	199908593	T	TG	imputed	ENSG00000162460	frameshift_indel	FRAME_SHIFT	frameshift substitution	0.00381791	0.01419	0.01065	0.00941418	.
PREPL	2	44549869	148092524	C	A	genotyped	ENSG00000138078	splice_site	SPLICE_SITE_DONOR	.	0.000142708	0.00137	0.00059	0.0001153	7.68876e-05
LRRC20	10	72100312	201523357	G	A	genotyped	ENSG00000172731	.	STOP_GAINED	stopgain	9.51384e-05	.	.	6.32081e-05	7.68876e-05
C20orf26	20	20269334	114396838	C	T	genotyped	ENSG00000089101	.	STOP_GAINED	stopgain	0.00156978	0.00046	0.00039	0.0002306	0.000615101
TIMD4	5	156378730	200331005	G	A	genotyped	ENSG00000145850	.	STOP_GAINED	stopgain	9.51384e-05	0.00046	0.00059	0.000157896	.
NSUN4	1	46818641	552092148	C	T	genotyped	ENSG00000117481	.	STOP_GAINED	stopgain	0.000237846	.	0.0002	8.6833e-05	.
CRB2	9	126125364	149815227	C	A	genotyped	ENSG00000148204	.	STOP_GAINED	stopgain	4.75692e-05	.	.	4.944e-05	7.69112e-05
ACOT12	5	80628318	374946351	G	A	genotyped	ENSG00000172497	.	STOP_GAINED	stopgain	0.000190277	.	.	7.90239e-05	7.68876e-05
ALLC	2	3744989	201366958	C	T	genotyped	ENSG00000151360	.	STOP_GAINED	stopgain	0.000142708	.	0.00059	9.61955e-05	0.000251847
ADAM2	8	39606830	73676913	C	G	genotyped	ENSG00000104755	splice_site	SPLICE_SITE_DONOR	.	0.00684997	0.00412	0.00454	0.001269	0.00561452
CAT	11	34474705	138711313	G	A	genotyped	ENSG00000121691	.	STOP_GAINED	stopgain	0.000285415	.	.	1.647e-05	7.69231e-05
NSUN6	10	18840868	139589125	G	A	genotyped	ENSG00000241058	stop_gained	STOP_GAINED	stopgain	0.000142708	0.00092	0.00079	9.884e-05	7.68876e-05
C3orf35	3	37458845	199499167	C	T	imputed	ENSG00000198590	stop_gained	STOP_GAINED	stopgain	0.000428776	0.00092	0.00039	0.000103998	.
TXNDC6	3	138022481	199841596	G	A	genotyped	ENSG00000181322	stop_gained	STOP_GAINED	stopgain	4.75692e-05	0.00046	0.0002	1.58516e-05	.
DNAH1	3	52356504	199910432	C	T	genotyped	ENSG00000114841	.	STOP_GAINED	stopgain	0.000190277	0	0.0002	5.67408e-05	0.000248262
MIB1	18	19348657	199676571	C	T	genotyped	ENSG00000101752	.	STOP_GAINED	stopgain	0.000142708	.	.	3.10033e-05	.
GIMAP4	7	150266999	199802079	C	T	genotyped	ENSG00000133574	.	STOP_GAINED	stopgain	0.000142708	.	.	1.58476e-05	.
OCM	7	5920569	117756190	C	T	imputed	ENSG00000122543	stop_gained	STOP_GAINED	stopgain	0.000193349	0.00183	0.00099	0.003262	0.00353683
GPR113	2	26537402	867367162	G	A	genotyped	ENSG00000173567	.	STOP_GAINED	stopgain	4.75692e-05	0	0.00059	0.000103037	.
C19orf59	19	7743869	113286748	C	T	genotyped	ENSG00000183019	stop_gained	.	stopgain	0.00604129	0.00458	0.00572	0.004412	0.00499769
SNAPC4	9	139286973	143863626	C	T	imputed	ENSG00000165684	splice_site	SPLICE_SITE_DONOR	.	4.75964e-05	0.00092	0.0002	3.295e-05	.
TRUB1	10	116702490	189510806	C	T	genotyped	ENSG00000165832	stop_gained	STOP_GAINED	stopgain	0.000285415	0.00046	0.0002	1.647e-05	7.68876e-05
PARM1	4	75858580	202157766	G	T	genotyped	ENSG00000169116	.	STOP_GAINED	stopgain	0.000808677	.	.	0.000191027	.
NRIP2	12	2943924	73052628	G	A	genotyped	ENSG00000053702	stop_gained	STOP_GAINED	stopgain	0.00156978	0.00046	0.00039	0.0004118	0.000691988
ACBD4	17	43213913	201576973	C	G	genotyped	ENSG00000181513	.	STOP_GAINED	stopgain	0.000380554	.	.	4.84043e-05	8.30289e-05
NEK4	3	52780827	201029132	G	A	genotyped	ENSG00000114904	.	STOP_GAINED	stopgain	4.75692e-05	.	.	1.57893e-05	7.68876e-05
RBKS	2	28081439	140948699	C	G	genotyped	ENSG00000171174	splice_site	SPLICE_SITE_ACCEPTOR	.	0.00428123	0.00275	0.00256	0.006985	0.00738121
PTGR2	14	74340871	183537644	G	A	imputed	ENSG00000140043	stop_gained	STOP_GAINED	stopgain	4.78377e-05	0.00092	0.00039	8.236e-06	.
SELENBP1	1	151339231	199960402	G	A	genotyped	ENSG00000143416	stop_gained	STOP_GAINED	stopgain	0.000332984	0.00046	0.0002	5.52879e-05	0.00030755
ACSM3	16	20802007	34381224	C	G	genotyped	ENSG00000005187	.	STOP_GAINED	stopgain	0.00542289	0.00366	0.00355	0.006564	0.0061529
CCDC111	4	185612868	202211584	T	C	imputed	ENSG00000164306	splice_site	SPLICE_SITE_DONOR	.	4.79432e-05	0.00046	.	.	.
GALC	14	88452896	200532368	G	A	genotyped	ENSG00000054983	.	STOP_GAINED	stopgain	9.51384e-05	.	.	3.21301e-05	0.000164312
RFX6	6	117248258	188704301	C	T	imputed	ENSG00000185002	stop_gained	STOP_GAINED	stopgain	0.00019333	0.00092	0.0002	1.647e-05	.
SNAPC4	9	139292865	200343557	C	A	imputed	ENSG00000165684	stop_gained	STOP_GAINED	stopgain	0.000191022	0.00046	0.0002	.	7.68876e-05
HGFAC	4	3449868	199590505	C	A	genotyped	ENSG00000109758	.	STOP_GAINED	stopgain	9.51384e-05	.	.	0.00456176	.
PGAM2	7	44104896	10250779	C	T	genotyped	ENSG00000164708	stop_gained	STOP_GAINED	stopgain	0.00285415	0.00183	0.00197	0.0007331	0.0030755
ADAMTS14	10	72489128	199886417	C	T	genotyped	ENSG00000138316	.	STOP_GAINED	stopgain	4.75692e-05	.	0.0002	3.94864e-05	7.68876e-05
MTUS1	8	17613230	181601359	G	C	genotyped	ENSG00000129422	.	STOP_GAINED	stopgain	0.000332984	0.00137	0.00079	0.001631	0.00124543
VPS13A	9	79996923	199807227	C	T	genotyped	ENSG00000197969	.	STOP_GAINED	stopgain	0.000190277	.	.	1.58856e-05	7.68876e-05
KRT74	12	52964608	147781415	G	A	genotyped	ENSG00000170484	.	STOP_GAINED	stopgain	0.000142708	.	0.0002	0.0001153	0.000153775
REM2	14	23355311	145460263	C	T	genotyped	ENSG00000139890	.	STOP_GAINED	stopgain	0.000808677	0.00046	0.0002	0.0007197	0.00130506
YME1L1	10	27436463	200312868	C	T	imputed	ENSG00000136758	.	STOP_GAINED	stopgain	0.00184755	0.00778	.	.	.
WDR64	1	241958512	201917329	C	T	genotyped	ENSG00000162843	.	STOP_GAINED	stopgain	0.00209305	.	0.00059	0.000539923	0.000230663
FUT10	8	33246812	200237438	C	T	genotyped	ENSG00000172728	stop_gained	STOP_GAINED	stopgain	4.75692e-05	0.00046	0.0002	3.96046e-05	0.000230663
AZI1	17	79166600	149716434	G	A	genotyped	ENSG00000141577	.	STOP_GAINED	stopgain	0.000237846	.	.	0.000147776	.
HTATIP2	11	20385892	202128953	G	T	imputed	ENSG00000109854	stop_gained	STOP_GAINED	stopgain	4.76826e-05	0.00046	0.0002	0.000102697	.
XIRP2	2	168101944	199938643	C	T	genotyped	ENSG00000163092	.	STOP_GAINED	stopgain	0.00204548	.	0.00039	0.000281699	0.000754401
C5orf45	5	179280392	112867427	G	A	genotyped	ENSG00000161010	.	STOP_GAINED	stopgain	0.00499477	0.00412	0.00335	0.002594	0.00338305
SDSL	12	113874681	773930616	G	A	genotyped	ENSG00000139410	splice_site	SPLICE_SITE_DONOR	exonic;splicing	0.000998953	0.00412	0.00237	0.000375591	.
IFI44L	1	79101171	1802974	T	A	genotyped	ENSG00000137959	stop_gained	STOP_GAINED	stopgain	0.00332984	0.00366	0.00256	0.00530468	.
ANKZF1	2	220098903	201952175	G	A	genotyped	ENSG00000163516	.	STOP_GAINED	stopgain	4.75692e-05	.	.	3.23217e-05	8.35701e-05
MKNK2	19	2042035	201969609	T	C	imputed	ENSG00000099875	splice_site	SPLICE_SITE_ACCEPTOR	.	0.00029759	0.01007	0.00059	.	.
MAN2A2	15	91452594	142925505	C	T	genotyped	ENSG00000196547	.	STOP_GAINED	stopgain	0.00228332	0.00183	0.00178	0.001071	0.00153941
MST1	3	49721812	142690032	G	A	imputed	ENSG00000173531	.	STOP_GAINED	stopgain	0.000979528	0.00549	0.00473	0.011	0.00976472
SCARA5	8	27762346	150624683	G	A	genotyped	ENSG00000168079	stop_gained	STOP_GAINED	stopgain	4.75692e-05	0.00046	0.0002	5.771e-05	7.68876e-05
NRAP	10	115412782	200050542	T	TC	imputed	ENSG00000197893	.	FRAME_SHIFT,STOP_GAI	frameshift substitution	0.00833666	0.0119	0.00276	.	.
VWA5B1	1	20656766	61746771	C	T	imputed	ENSG00000158816	stop_gained	.	stopgain	0.000198946	0.00687	0.00651	0.001016	0.00350416
SKIV2L	6	31936654	138923214	C	T	genotyped	ENSG00000204351	.	STOP_GAINED	stopgain	4.75692e-05	.	.	0.0001273	0.000355619
UNC50	2	99226172	66468243	AT	A	imputed	ENSG00000115446	.	FRAME_SHIFT,START_LO	frameshift substitution	0.00215971	0.0174	.	.	.
TBPL2	14	55890922	75665426	G	A	genotyped	ENSG00000182521	stop_gained	.	stopgain	0.000332984	0.00046	0.00039	7.413e-05	0.000307598
ABHD14B	3	52005638	114730569	G	A	genotyped	ENSG00000114779	stop_gained	STOP_GAINED	stopgain	0.0172201	0.01099	0.014	0.003996	0.0156851
LZTS2	10	102762626	185456094	C	T	imputed	ENSG00000107816	stop_gained	STOP_GAINED	stopgain	0.000384246	0.00046	0.0002	8.237e-06	.
MCM3	6	52149559	191790626	C	A	imputed	ENSG00000112118	.	STOP_GAINED	stopgain	0.00019378	0.00183	0.00099	0.0003639	.
SELP	1	169572289	145174054	C	T	genotyped	ENSG00000174175	.	STOP_GAINED	stopgain	9.51384e-05	.	.	0.0001483	0.000230663
BCLAF1	6	136599544	140155621	G	A	genotyped	ENSG00000029363	.	STOP_GAINED	stopgain	0.000237846	0.00046	.	0.001104	0.00146086
MMP27	11	102576343	199890406	C	T	imputed	ENSG00000137675	splice_site	SPLICE_SITE_DONOR	.	4.77327e-05	0.00046	.	.	.
AOX1	2	201515745	138174107	C	T	genotyped	ENSG00000138356	stop_gained	STOP_GAINED	stopgain	0.000142708	0.00046	0.00059	0.000703046	0.000691988
BRIP1	17	59793412	137852986	G	A	genotyped	ENSG00000136492	.	STOP_GAINED	stopgain	0.000332984	.	.	0.0001483	0.000153775
GFRA1	10	117884826	191814086	G	A	imputed	ENSG00000151892	stop_gained	STOP_GAINED	stopgain	9.55292e-05	0.00046	0.0002	8.236e-06	.
SAMD15	14	77845442	199842683	C	T	genotyped	ENSG00000100583	stop_gained	.	stopgain	9.51384e-05	0.00046	0.0002	3.22456e-05	7.69231e-05
STYXL1	7	75657971	200576891	G	A	imputed	ENSG00000127952	stop_gained	STOP_GAINED	stopgain	0.00148155	0.00046	0.0002	1.60748e-05	.
CYP27A1	2	219677436	72551318	C	T	genotyped	ENSG00000135929	.	STOP_GAINED	stopgain	4.75692e-05	.	.	2.471e-05	7.68876e-05
HEMGN	9	100693223	143681169	C	A	genotyped	ENSG00000136929	.	STOP_GAINED	stopgain	0.000142708	.	.	5.765e-05	0.000153775
CD8B	2	87085365	866734476	C	T	imputed	ENSG00000172116	.	STOP_GAINED	stopgain	9.57671e-05	0.00046	0.0002	6.31522e-05	.
KIAA0196	8	126073406	776172096	G	C	genotyped	ENSG00000164961	.	STOP_GAINED	stopgain	9.51384e-05	.	.	1.67277e-05	.
L3MBTL1	20	42143218	565836541	G	T	genotyped	ENSG00000185513	.	STOP_GAINED	stopgain	9.51384e-05	.	.	0.000132761	.
CUL7	6	43013324	187817041	C	A	imputed	ENSG00000044090	splice_site	SPLICE_SITE_DONOR	.	4.804e-05	0.00092	0.00039	1.647e-05	.
DTWD2	5	118264246	151134567	G	A	genotyped	ENSG00000169570	.	STOP_GAINED	stopgain	0.000142708	.	.	8.237e-05	0.000230769
SLC14A2	18	43204683	147910992	C	G	genotyped	ENSG00000132874	stop_gained	STOP_GAINED	stopgain	0.00142708	0.00092	0.00079	0.0001565	0.000691988
CNBD2	20	34575412	149193830	C	G	genotyped	ENSG00000149646	.	STOP_GAINED	stopgain	4.75692e-05	.	.	2.37353e-05	0.000153775
GRIN3B	19	1005224	143809079	G	A	genotyped	ENSG00000116032	stop_gained	STOP_GAINED	stopgain	0.00970412	0.00733	0.00473	0.00603659	.
GNAT3	7	80117849	185225895	A	C	genotyped	ENSG00000214415	splice_site	SPLICE_SITE_DONOR	.	0.000142708	0.00046	0.0002	0.0001658	0.000583722
C16orf89	16	5112543	184660255	G	A	genotyped	ENSG00000153446	stop_gained	STOP_GAINED	stopgain	0.000570831	0.00046	0.00039	0.0001655	8.31808e-05
C15orf33	15	49907356	140471517	G	A	genotyped	ENSG00000166262	stop_gained	STOP_GAINED	stopgain	0.00118923	0.00092	0.00039	0.000313	0.000770297
SLC4A9	5	139740038	201884583	A	T	genotyped	ENSG00000113073	.	STOP_GAINED	stopgain	0.000237846	.	0.0002	0.000126378	0.000490517
PCOLCE2	3	142557712	143280691	G	A	genotyped	ENSG00000163710	.	STOP_GAINED	stopgain	0.000142708	.	0.0002	9.884e-05	0.000230663
ALPK2	18	56247116	145893469	G	A	genotyped	ENSG00000198796	.	STOP_GAINED	stopgain	0.000142708	.	.	8.236e-05	0.00030755
IQGAP3	1	156518412	145193228	G	A	imputed	ENSG00000183856	stop_gained	STOP_GAINED	stopgain	0.000719632	0.00046	0.0002	1.647e-05	.
VILL	3	38043061	200117998	C	T	genotyped	ENSG00000136059	.	STOP_GAINED	stopgain	4.75692e-05	.	.	3.95045e-05	.
CD109	6	74524749	200340875	C	T	genotyped	ENSG00000156535	stop_gained	STOP_GAINED	stopgain	0.000142708	0.00137	0.00039	6.67568e-05	.
ROPN1L	5	10448375	41280363	T	A	genotyped	ENSG00000145491	stop_gained	STOP_GAINED	stopgain	0.00128437	0.00092	0.00099	0.001203	0.00138398
CSN2	4	70824789	199897580	T	C	imputed	ENSG00000135222	splice_site	SPLICE_SITE_ACCEPTOR	.	4.7719e-05	0.00046	.	4.19006e-05	.
SPTBN5	15	42143077	200614333	C	T	genotyped	ENSG00000137877	.	STOP_GAINED	stopgain	0.000237846	.	.	0.000311861	0.000156079
AKNAD1	1	109363242	142453543	A	T	genotyped	ENSG00000162641	.	STOP_GAINED	stopgain	0.00118923	0.00046	0.0002	8.237e-06	.
C3orf49	3	63805214	114391175	C	T	imputed	ENSG00000163632	stop_gained	.	stopgain	0.00175333	0.00824	0.01716	0.009402	.
MAMDC4	9	139748068	139104706	C	T	genotyped	ENSG00000177943	.	STOP_GAINED	stopgain	0.000190277	.	.	0.0001817	7.69349e-05
CTSW	11	65649651	748789165	G	T	genotyped	ENSG00000172543	.	STOP_GAINED	stopgain	0.000570831	.	.	0.000285356	.
WBSCR28	7	73279484	201563407	G	A	genotyped	ENSG00000175877	stop_gained	STOP_GAINED	stopgain	0.000998953	0.00046	0.00118	0.000209488	0.000582654
MAPK13	6	36098434	151226715	C	A	genotyped	ENSG00000156711	.	STOP_GAINED	stopgain	0.000665969	0.00137	0.00099	0.0008229	0.000538627
COL6A3	2	238303764	398124119	G	A	genotyped	ENSG00000163359	.	STOP_GAINED	stopgain	9.51384e-05	.	.	7.21269e-05	.
CD300LB	17	72522106	139180365	G	A	genotyped	ENSG00000178789	.	STOP_GAINED	stopgain	0.000142708	.	.	0.0001647	0.000230663
PDZD3	11	119058356	200700939	G	T	genotyped	ENSG00000172367	stop_gained	STOP_GAINED	stopgain	0.000332984	0.00046	0.00079	0.000831551	0.000156348
PIGV	1	27120671	145160045	C	A	genotyped	ENSG00000060642	.	STOP_GAINED	stopgain	4.75692e-05	.	.	1.647e-05	7.68876e-05
RNF175	4	154649360	202058615	G	A	genotyped	ENSG00000145428	.	STOP_GAINED	stopgain	0.000190277	0.00046	0.00099	0.000356651	.
PSKH2	8	87076604	150513341	G	A	genotyped	ENSG00000147613	.	STOP_GAINED	stopgain	0.000190277	.	.	4.118e-05	7.68876e-05
GUCA1B	6	42162372	200394928	G	A	genotyped	ENSG00000112599	stop_gained	STOP_GAINED	stopgain	0.000285415	0.00137	0.00079	0.000173704	0.000230663
CYP4A22	1	47609453	199792812	C	T	imputed	ENSG00000162365	.	STOP_GAINED	stopgain	9.57671e-05	0.00092	.	.	.
KIAA0020	9	2831013	201623644	A	C	genotyped	ENSG00000080608	.	STOP_GAINED	stopgain	4.75692e-05	.	.	4.97249e-05	.
NUPR1	16	28549357	139583704	G	A	genotyped	ENSG00000176046	stop_gained	.	stopgain	4.75692e-05	0.00046	0.0002	5.765e-05	.
ACOX2	3	58519760	149540578	G	A	genotyped	ENSG00000168306	.	STOP_GAINED	stopgain	4.75692e-05	.	.	2.471e-05	7.68876e-05
PIK3C2G	12	18658260	202039578	G	A	imputed	ENSG00000139144	.	STOP_GAINED	stopgain	0.000143982	0.00046	.	1.92894e-05	.
C1QTNF8	16	1143723	779789670	G	C	imputed	ENSG00000184471	stop_gained	.	stopgain	0.000146356	0.00321	0.00118	0.00150245	.
ZIK1	19	58099976	148725359	C	T	genotyped	ENSG00000171649	.	STOP_GAINED	stopgain	4.75692e-05	.	0.00039	5.765e-05	0.00030755
HINT3	6	126288120	201833844	A	T	genotyped	ENSG00000111911	.	STOP_GAINED	stopgain	0.000142708	.	.	0.000442632	.
ABTB1	3	127396573	35976576	C	T	genotyped	ENSG00000114626	stop_gained	STOP_GAINED	stopgain	0.00166492	0.00275	0.00178	0.00389	0.005
FCRL3	1	157667647	71630672	G	A	genotyped	ENSG00000160856	stop_gained	STOP_GAINED	stopgain	0.000713538	0.00092	0.00079	0.001408	0.00161464
LILRA3	19	54803664	148109341	C	A	genotyped	ENSG00000170866	stop_gained	.	stopgain	0.0006184	0.02976	0.02682	0.001937	.
IDO2	8	39847306	199869245	C	T	genotyped	ENSG00000188676	.	STOP_GAINED	stopgain	0.000951384	.	0.00039	0.000225167	0.000482781
MYO1A	12	57440417	146269737	G	A	genotyped	ENSG00000166866	.	STOP_GAINED	stopgain	4.75692e-05	.	.	1.647e-05	7.68876e-05
HSP90AA1	14	102568259	61744640	G	A	genotyped	ENSG00000080824	.	STOP_GAINED	stopgain	4.75692e-05	.	.	5.765e-05	0.000153775
LDLRAD1	1	54475967	149768061	C	A	genotyped	ENSG00000203985	stop_gained	.	stopgain	0.0107982	0.00549	0.00572	0.00201	0.00668922
DNASE2B	1	84874162	200167839	A	T	genotyped	ENSG00000137976	.	STOP_GAINED	stopgain	0.000190277	.	.	0.000971469	0.00033456
CEP89	19	33444542	766868554	G	C	genotyped	ENSG00000121289	.	STOP_GAINED	stopgain	0.000856246	.	.	2.43356e-05	.
ALOX15	17	4536159	146693201	G	A	genotyped	ENSG00000161905	.	STOP_GAINED	stopgain	4.75692e-05	.	.	2.471e-05	7.68876e-05
ABCC2	10	101595971	183923599	C	T	imputed	ENSG00000023839	.	STOP_GAINED	stopgain	4.7719e-05	0.00046	0.0002	1.647e-05	.
HRG	3	186383944	146244921	C	T	imputed	ENSG00000113905	stop_gained	STOP_GAINED	stopgain	0.000190913	0.00046	0.0002	2.471e-05	.
SLC5A9	1	48697766	61997217	G	A	genotyped	ENSG00000117834	.	STOP_GAINED	stopgain	0.00646941	0.00229	0.00335	0.00112	0.00422882
TACR3	4	104577415	144292455	C	T	genotyped	ENSG00000169836	.	STOP_GAINED	stopgain	4.75692e-05	.	.	0.0002224	0.000615101
UGT1A7	2	234591343	201879946	C	T	genotyped	ENSG00000244122	.	STOP_GAINED	stopgain	0.000142708	.	.	9.49322e-05	.
ABCC11	16	48261815	145048685	C	T	genotyped	ENSG00000121270	.	STOP_GAINED	stopgain	0.000237846	.	.	0.000766	0.00138462
FER1L6	8	125115520	200092813	G	A	genotyped	ENSG00000214814	.	STOP_GAINED	stopgain	0.000237846	.	.	2.40038e-05	0.000246751
SLC22A4	5	131670409	149594421	A	G	imputed	ENSG00000197208	splice_site	SPLICE_SITE_ACCEPTOR	.	4.76145e-05	0.00046	0.0002	7.89453e-06	.
PASK	2	242072401	140101325	G	A	genotyped	ENSG00000115687	stop_gained	STOP_GAINED	stopgain	0.000856246	0.00046	0.00099	0.0003212	0.000230663
DUOX1	15	45436245	143304688	C	T	genotyped	ENSG00000137857	stop_gained	STOP_GAINED	stopgain	0.0012368	0.00092	0.00079	0.001194	0.000692841
FAM198B	4	159091864	142241962	G	A	genotyped	ENSG00000164125	stop_gained	STOP_GAINED	stopgain	0.000856246	0.00092	0.00039	0.0001318	0.000768994
MYBPC2	19	50957588	201432361	G	A	genotyped	ENSG00000086967	.	STOP_GAINED	stopgain	0.000428123	.	.	0.000402643	.
PRIMPOL	4	185612866	199580150	G	GGTAA	imputed	ENSG00000164306	.	SPLICE_SITE_DONOR	frameshift substitution	0.00626604	0.00595	0.0071	0.00185024	.
PKD2L1	10	102055933	188478281	C	T	imputed	ENSG00000107593	stop_gained	STOP_GAINED	stopgain	4.7792e-05	0.00046	.	.	.
ADAMTS20	12	43846407	142132003	G	A	genotyped	ENSG00000173157	.	STOP_GAINED	stopgain	4.75692e-05	.	.	3.295e-05	0.000153775
C19orf57	19	14000171	61733835	G	A	genotyped	ENSG00000132016	stop_gained	.	stopgain	0.0138426	0.00549	0.01085	0.002347	0.00899585
HABP2	10	115338424	41292628	C	T	genotyped	ENSG00000148702	.	STOP_GAINED	stopgain	0.00152221	0.00092	0.00039	0.001779	0.00338305
UGT1A10	2	234545928	61748821	C	T	imputed	ENSG00000242515	stop_gained	STOP_GAINED	stopgain	4.82021e-05	0.00092	0.00079	0.0004612	0.00146086
PER2	2	239170960	115692307	G	A	imputed	ENSG00000132326	.	STOP_GAINED	stopgain	0.000355186	0.00595	0.00513	0.002043	0.00838075
PSG5	19	43689072	147144682	G	A	genotyped	ENSG00000204941	stop_gained	STOP_GAINED	stopgain	0.00237846	0.00092	0.00099	0.0004284	0.00161588
COL6A6	3	130313188	188911769	G	A	imputed	ENSG00000206384	splice_site	.	exonic;splicing	4.76963e-05	0.00046	0.00039	0.0002069	8.31808e-05
RPL3L	16	1995499	140192228	C	T	genotyped	ENSG00000140986	splice_site	SPLICE_SITE_DONOR	.	0.000998953	0.00046	0.0002	0.0009153	0.00238498
AIM1	6	107003706	150801186	T	A	genotyped	ENSG00000112297	.	STOP_GAINED	stopgain	9.51384e-05	.	.	0.0002306	0.000461326
RASAL1	12	113557250	189758072	T	C	imputed	ENSG00000111344	splice_site	SPLICE_SITE_ACCEPTOR	.	0.000143239	0.00046	0.0002	8.248e-06	.
MLH3	14	75509094	151133595	G	A	genotyped	ENSG00000119684	stop_gained	STOP_GAINED	stopgain	4.75692e-05	0.00046	0.00039	8.236e-05	0.000153775
CYP2J2	1	60375500	141697212	C	A	genotyped	ENSG00000134716	.	STOP_GAINED	stopgain	0.000237846	.	.	3.295e-05	0.000230663
PZP	12	9309819	200909140	G	A	genotyped	ENSG00000126838	stop_gained	STOP_GAINED	stopgain	0.00176006	0.00092	0.0012	0.000426938	.
CENPJ	13	25480590	202058504	G	C	genotyped	ENSG00000151849	.	STOP_GAINED	stopgain	9.51384e-05	.	.	6.36588e-05	7.68994e-05
ERCC6	10	50678747	144445150	G	A	genotyped	ENSG00000225830	.	STOP_GAINED	stopgain	4.75692e-05	.	.	2.471e-05	7.68876e-05
C6	5	41159254	142881576	G	A	genotyped	ENSG00000039537	.	STOP_GAINED	stopgain	0.000332984	.	0.0002	0.00014	0.000153775
HMMR	5	162910327	140058137	G	A	genotyped	ENSG00000072571	.	STOP_GAINED	stopgain	0.0006184	.	0.00059	0.0001401	0.000308261
TMEM45A	3	100274161	75351456	C	T	genotyped	ENSG00000181458	.	STOP_GAINED	stopgain	0.000903815	.	.	0.000134262	.
EFCAB5	17	28320335	199836040	C	A	genotyped	ENSG00000176927	.	STOP_GAINED	stopgain	0.000142708	.	.	0.000885186	0.00083724
MMP19	12	56236594	147421269	C	T	genotyped	ENSG00000123342	.	STOP_GAINED	stopgain	0.0006184	0.00137	0.00059	0.0001072	0.000230734
MYLK2	20	30419940	188633312	G	T	imputed	ENSG00000101306	splice_site	SPLICE_SITE_DONOR	.	0.000243784	0.00046	0.0002	8.239e-06	.
RABEPK	9	127975774	199553121	C	T	genotyped	ENSG00000136933	.	STOP_GAINED	stopgain	4.75692e-05	.	.	0.000181706	7.68876e-05
DPEP2	16	68025998	144339907	A	C	genotyped	ENSG00000167261	.	STOP_GAINED	stopgain	0.00114166	0.00092	0.00079	0.001828	0.00215451
TNFSF18	1	173020073	185993550	A	T	genotyped	ENSG00000120337	.	STOP_GAINED	stopgain	0.0018552	0.00092	0.00099	0.002166	0.00353737
CAPN9	1	230927675	566717342	G	A	genotyped	ENSG00000135773	splice_site	SPLICE_SITE_DONOR	.	0.0018552	0.00137	0.00178	0.000403111	.
AKR1B10	7	134216765	190167521	C	T	genotyped	ENSG00000198074	stop_gained	STOP_GAINED	stopgain	0.000523261	0.00046	0.0002	0.000157916	.
EXOC3L1	16	67221207	201361599	G	A	genotyped	ENSG00000179044	stop_gained	.	stopgain	0.000237846	0.00046	0.0002	0.000106345	0.000153894
NUDT7	16	77756501	182579196	G	T	genotyped	ENSG00000140876	stop_gained	STOP_GAINED	stopgain	0.00851489	0.0087	0.00986	0.003499	0.000167616
CHN2	7	29535580	184836520	C	T	imputed	ENSG00000106069	.	STOP_GAINED	stopgain	4.76872e-05	0.00046	0.0002	8.236e-06	.
SLC25A39	17	42398444	771830177	G	A	imputed	ENSG00000013306	stop_gained	.	stopgain	0.000239051	0.00092	0.0002	2.83849e-05	.
ADCK2	7	140374064	140400082	G	C	genotyped	ENSG00000133597	splice_site	SPLICE_SITE_DONOR	.	0.00361526	0.00321	0.00217	0.003954	0.00322928
AOC2	17	40997409	200144771	C	T	genotyped	ENSG00000131480	.	STOP_GAINED	stopgain	4.75692e-05	.	.	7.8974e-06	.
MYH8	17	10315984	144321381	G	T	genotyped	ENSG00000133020	stop_gained	.	stopgain	0.000332984	0.00092	0.00039	0.001227	0.00107643
ORC3	6	88366656	199748447	C	T	genotyped	ENSG00000135336	.	STOP_GAINED	stopgain	0.000190277	.	.	3.16031e-05	7.68876e-05
SPINT1	15	41146721	143834587	G	A	genotyped	ENSG00000166145	splice_site	SPLICE_SITE_DONOR	.	0.000237846	0.00046	0.0002	1.647e-05	0.000153775
ADAMTS13	9	136301985	121908476	C	T	imputed	ENSG00000160323	.	STOP_GAINED	stopgain	0.000343609	0.00549	0.0002	8.349e-06	.
WDR74	11	62601751	778788263	G	A	genotyped	ENSG00000133316	.	STOP_GAINED	stopgain	0.000142708	.	.	0.000152302	.
C12orf74	12	93100897	201155110	C	T	genotyped	ENSG00000214215	stop_gained	.	stopgain	0.000998953	0.00046	0.00039	0.000630644	0.000899281
PSMD5	9	123589136	200219534	G	A	genotyped	ENSG00000095261	.	STOP_GAINED	stopgain	9.51384e-05	0.00046	.	4.74009e-05	7.68876e-05
ACSM2B	16	20559467	58301506	C	A	imputed	ENSG00000066813	.	STOP_GAINED	stopgain	0.000725128	0.00183	0.00256	0.0005601	0.00176896
CRNKL1	20	20033322	74404969	G	A	genotyped	ENSG00000101343	.	STOP_GAINED	stopgain	0.00332984	0.00412	0.00217	0.004747	0.00569581
ANKMY1	2	241463420	151124258	G	A	genotyped	ENSG00000144504	.	STOP_GAINED	stopgain	0.000190277	0.00046	0.0002	7.413e-05	0.00030755
TGM4	3	44951650	140488025	C	T	genotyped	ENSG00000163810	.	STOP_GAINED	stopgain	0.000380554	.	0.0002	0.0006424	0.00030755
ACOT8	20	44485952	201025211	C	CATCT	imputed	ENSG00000101473	.	FRAME_SHIFT,START_LO	frameshift substitution	0.000719977	0.00824	0.02919	0.0247298	.
ACCN3	7	150746207	144223292	C	T	genotyped	ENSG00000197150	stop_gained	STOP_GAINED	stopgain	0.000380554	0.00092	.	0.0007166	0.00130709
ALDH3B2	11	67432973	113469233	G	T	imputed	ENSG00000132746	stop_gained	STOP_GAINED	stopgain	4.78332e-05	0.00183	0.00099	7.413e-05	0.000538959
CCDC37	3	126135332	142615985	G	A	genotyped	ENSG00000163885	.	STOP_GAINED	stopgain	0.00228332	0.00824	0.00375	0.005115	0.00401297
TOP1MT	8	144411525	150442062	G	A	genotyped	ENSG00000184428	.	STOP_GAINED	stopgain	0.000332984	0.00046	0.00039	0.0004448	0.000922651
IL1F10	2	113832365	137898064	C	T	genotyped	ENSG00000136697	.	STOP_GAINED	stopgain	0.000190277	.	.	9.06e-05	0.000230663
ABCA10	17	67188732	200188638	G	A	genotyped	ENSG00000154263	.	STOP_GAINED	stopgain	4.75692e-05	.	0.0002	0.000143802	0.000153775
FRMD1	6	168467472	141108258	G	A	genotyped	ENSG00000153303	.	STOP_GAINED	stopgain	9.51384e-05	.	.	0.0003377	0.000153775
SLC25A24	1	108700128	145306696	G	A	genotyped	ENSG00000085491	.	STOP_GAINED	stopgain	4.75692e-05	.	.	4.118e-05	0.000153775
CDH16	16	66951554	201909687	G	T	imputed	ENSG00000166589	stop_gained	STOP_GAINED	stopgain	4.7669e-05	0.00046	0.0002	6.49327e-05	.
FUT2	19	49206298	543717328	C	T	genotyped	ENSG00000176920	stop_gained	.	stopgain	0.000237846	0.00046	0.00039	7.90102e-05	.
WNT11	11	75905746	201042075	C	T	imputed	ENSG00000085741	stop_gained	STOP_GAINED	stopgain	4.75828e-05	0.00046	0.0002	4.10813e-05	.
CWH43	4	49000476	78996420	G	A	imputed	ENSG00000109182	splice_site	SPLICE_SITE_ACCEPTOR	.	4.7619e-05	0.00092	0.00039	0.0001483	.
HAX1	1	154247737	41313932	G	A	imputed	ENSG00000143575	splice_site	SPLICE_SITE_DONOR	.	0.000190967	0.00046	0.0002	8.236e-06	.
AOAH	7	36561695	147438510	C	A	genotyped	ENSG00000136250	stop_gained	.	stopgain	0.00114166	0.00046	0.00059	0.002018	0.00192219
SURF2	9	136227176	146539596	G	T	genotyped	ENSG00000148291	.	STOP_GAINED	stopgain	4.75692e-05	.	.	5.765e-05	0.000153775
DMXL1	5	118465058	199849376	C	T	imputed	ENSG00000172869	stop_gained	STOP_GAINED	stopgain	0.00019216	0.00092	0.0002	7.98301e-06	.
ANXA5	4	122593712	147110745	G	A	genotyped	ENSG00000164111	.	STOP_GAINED	stopgain	0.0006184	.	0.00039	0.0005601	0.000384438
ADAP2	17	29258929	199866282	C	T	genotyped	ENSG00000184060	.	STOP_GAINED	stopgain	4.75692e-05	.	0.0002	3.15816e-05	0.000153775
PLA2R1	2	160806159	145340460	G	T	genotyped	ENSG00000153246	.	STOP_GAINED	stopgain	0.000951384	.	0.00059	0.00014	0.000230663
NLN	5	65105441	200418285	C	T	genotyped	ENSG00000123213	.	STOP_GAINED	stopgain	4.75692e-05	.	.	2.37102e-05	.
VEPH1	3	157213093	200324023	G	A	genotyped	ENSG00000197415	stop_gained	STOP_GAINED	stopgain	9.51384e-05	0.00046	0.00039	0.000126406	0.000230663
PIK3C2G	12	18649003	199637233	C	G	genotyped	ENSG00000139144	.	STOP_GAINED	stopgain	0.000142708	.	0.0002	0.002101	0.000255276
UNC45A	15	91491883	200850273	G	T	genotyped	ENSG00000140553	splice_site	SPLICE_SITE_ACCEPTOR	.	0.0012368	0.00092	0.00039	0.00101629	.
GPR115	6	47680159	200228477	C	T	genotyped	ENSG00000153294	stop_gained	STOP_GAINED	stopgain	9.51384e-05	0.00046	0.0002	7.11069e-05	0.000230663
CLCNKB	1	16382003	121909136	G	A	genotyped	ENSG00000184908	.	STOP_GAINED	stopgain	0.000332984	.	.	0.0001567	.
UGT2A2	4	70465059	3822179	G	A	genotyped	ENSG00000271271	.	STOP_GAINED	stopgain	9.51384e-05	.	.	0.000182106	.
NLRP2	19	55501388	202152161	A	G	imputed	ENSG00000022556	splice_site	SPLICE_SITE_ACCEPTOR	.	9.53925e-05	0.00092	0.00039	4.76607e-05	.
MGRN1	16	4707308	137991944	C	T	imputed	ENSG00000102858	stop_gained	STOP_GAINED	stopgain	4.75873e-05	0.00046	0.0002	8.267e-06	.
SPAG4	20	34204198	201985967	T	A	genotyped	ENSG00000061656	stop_gained	STOP_GAINED	stopgain	0.000142708	0.00229	0.0002	0.00239219	0.000179276
SH3TC2	5	148406435	80338933	G	A	genotyped	ENSG00000169247	.	STOP_GAINED	stopgain	0.000285415	.	.	0.000877817	0.000845763
AVEN	15	34159987	149958275	G	A	genotyped	ENSG00000169857	stop_gained	STOP_GAINED	stopgain	0.000808677	0.00183	0.00138	0.0002306	0.000615479
RBM48	7	92158970	200741756	C	T	genotyped	ENSG00000127993	.	STOP_GAINED	stopgain	4.75692e-05	.	.	8.30124e-05	8.45881e-05
ANKMY1	2	241492476	138526812	T	C	imputed	ENSG00000144504	splice_site	SPLICE_SITE_ACCEPTOR	.	0.0001924	0.00046	0.0002	1.647e-05	.
FBLIM1	1	16096939	146159351	C	T	genotyped	ENSG00000162458	.	STOP_GAINED	stopgain	0.000285415	.	.	3.295e-05	0.000153775
C7orf33	7	148311389	141295114	G	A	genotyped	ENSG00000170279	splice_site	SPLICE_SITE_DONOR	.	0.000237846	0.00046	0.0002	6.589e-05	0.000230663
CPZ	4	8608506	146935182	C	T	genotyped	ENSG00000109625	.	STOP_GAINED	stopgain	0.000190277	0.00046	0.0002	0.000453	0.000615101
C16orf79	16	2259552	201273931	A	G	genotyped	ENSG00000182685	splice_site	SPLICE_SITE_DONOR	exonic;splicing	0.00104652	0.00046	0.00039	0.000284359	.
CHMP2B	3	87289878	138886714	C	T	genotyped	ENSG00000083937	.	STOP_GAINED	stopgain	0.000761107	.	.	0.0002306	0.00030755
BPIL3	20	31626714	143750023	G	T	imputed	ENSG00000167104	splice_site	SPLICE_SITE_ACCEPTOR	.	0.00052516	0.00046	0.0002	8.236e-06	7.68876e-05
RGS22	8	101011489	192880981	C	T	genotyped	ENSG00000132554	splice_site	SPLICE_SITE_DONOR	.	0.000570831	0.00092	0.00059	0.0002153	0.000591916
CYP4F11	19	16025439	200031770	G	C	genotyped	ENSG00000171903	.	STOP_GAINED	stopgain	4.75692e-05	.	.	4.73709e-05	7.68876e-05
AOX1	2	201505908	571604137	G	T	imputed	ENSG00000138356	splice_site	SPLICE_SITE_DONOR	.	9.5338e-05	0.00092	.	7.92707e-06	.
MZF1	19	59082361	145449797	C	T	genotyped	ENSG00000099326	.	STOP_GAINED	stopgain	4.75692e-05	.	.	8.3e-06	0.000158983
[truncated: 819 more rows]

## Sheet: S2
Type	Trait	Therapeutic drug classes	Pharmeceutical drug classes	Pharmeceutical drug sub-classes	# unique medications	# unique individuals prescribed medication in BioMe
Lipids	Cholesterol, LDL Cholesterol, HDL Cholesterol, Triglycerides	GASTROINTESTINAL;CARDIOVASCULAR	LIPOTROPICS;ANTIHYPERLIP - HMG-COA&CALCIUM CHANNEL BLOCKER CB;ANTIHYPERLIP.HMG COA REDUCT INHIB&CHOLEST.AB.INHIB;ANTIHYPERLIPIDEMIC - APO B-100 SYNTHESIS INHIBITOR;ANTIHYPERLIPIDEMIC - HMG COA REDUCTASE INHIBITORS;ANTIHYPERLIPIDEMIC - HMG-COA & PLATELET INHIB. CMB;ANTIHYPERLIPIDEMIC - MTP INHIBITOR;ANTIHYPERLIPIDEMIC-HMG COA REDUCTASE INHIB.&NIACIN;BILE SALT SEQUESTRANTS;MUSCARINIC RECEPTOR ANTAG…	Antihyperlipidemic Agents - Dietary Source;Antihyperlipidemic Agents - Dietary Source Combinations;B-Complex Vitamin Combinations;;Gastrointestinal Prokinetic Combinations;Alternative Therapy - Unclassified;Multiple Vitamins and Mineral Combinations;Dietary Product - Dietary Supplements;Bulk Chemicals;Antihyperlipidemic HMG CoA Reduct Inhib & Calcium Channel Blocker Comb;Antihyperlipidemic HMG Co…	1046	3039
Blood Pressure	Systolic Blood Pressure, Diastolic Blood Pressure	DIURETICS;CARDIOVASCULAR;CARDIAC DRUGS;BLOOD;AUTONOMIC DRUGS	ARGININE VASOPRESSIN (AVP) RECEPTOR ANTAGONISTS;BULK CHEMICALS;CARBONIC ANHYDRASE INHIBITORS;DIURETICS,MISCELLANEOUS;INORGANIC SALT DIURETICS;LOOP DIURETICS;OSMOTIC DIURETICS;POTASSIUM SPARING DIURETICS;POTASSIUM SPARING DIURETICS IN COMBINATION;THIAZIDE AND RELATED DIURETICS;ACE INHIBITOR/CALCIUM CHANNEL BLOCKER COMBINATION;ACE INHIBITOR/THIAZIDE & THIAZIDE-LIKE DIURETIC;ALPHA-ADRENERGIC BLOCKIN…	Diuretic - Arginine Vasopressin V1a/V2 Receptor Antagonists;Diuretic - Selective Arginine Vasopressin V2 Receptor Antagonists;Bulk Chemicals;Diuretic - Carbonic Anhydrase Inhibitors;Diuretic - Miscellaneous;Alternative Therapy - Diuretics;Diuretic - Inorganic Salt;Diuretic - Loop;Diuretic - Osmotic;G.U. Irrigants;Diuretic - Aldosterone Receptor Antagonist, Non-selective;Diuretic - Potassium Spari…	2966	5790
Diabetes	Glucose, Hemoglobin A1C	ANTIHYPERGLYCEMICS	ABORTIFACIENT-PROGESTERONE RECEPTOR ANTAGONISTS;ANTIHYPERGLY,DPP-4 ENZYME INHIB &THIAZOLIDINEDIONE;ANTIHYPERGLY,INCRETIN MIMETIC(GLP-1 RECEP.AGONIST);ANTIHYPERGLY.DPP-4 INHIBITORS &HMG COA RI(STATINS);ANTIHYPERGLYCEMC-SOD/GLUC COTRANSPORT2(SGLT2)INHIB;ANTIHYPERGLYCEMIC - DOPAMINE RECEPTOR AGONISTS;ANTIHYPERGLYCEMIC-GLUCOCORTICOID RECEPTOR BLOCKER;ANTIHYPERGLYCEMIC-SGLT2 INHIBITOR & BIGUANIDE COMB…	Antihyperglycemic-Dipeptidyl Peptidase-4 Inhibitor & Thiazolidinedione;Antihyperglycemic, Incretin Mimetic,GLP-1 Receptor Agonist Analog-Type;Antihyperglycemic - DPP-4 Inhibitors & HMG CoA Reduct.Inhib (statins);Antihyperglycemic - Sodium Glucose Cotransporter-2 (SGLT2) Inhibitors;Antihyperglycemic - Dopamine Receptor Agonists;Antihyperglycemic - Glucocorticoid (Cortisol) Receptor Blocker (GR-II)…	863	2386
Infections	All	INVESTIGATIONAL;IMMUNOSUPPRESANT;CARDIAC DRUGS;BIOLOGICALS;ANTIVIRALS;ANTIINFECTIVES/MISCELLANEOUS;ANTIINFECTIVES;ANTIFUNGALS;ANTIBIOTICS	INVESTIGATIONAL;BULK CHEMICALS;IMMUNOSUPP - MONOCLONAL AB INHIBITING T LYMPH FXN;IMMUNOSUPPRESSIVES;INTERLEUKIN-6 (IL-6) RECEPTOR INHIBITORS;MONOCLONAL ANTIBODY-HUMAN INTERLEUKIN 12/23 INHIB;TOPICAL IMMUNOSUPPRESSIVE AGENTS;CARDIOPLEGIC SOLUTIONS;VIRAL/TUMORIGENIC VACCINES;ANTIVIRAL MONOCLONAL ANTIBODIES;ANTIVIRALS, GENERAL;ANTIVIRALS, GENERAL/DIETARY SUPPLEMENT COMBINATION;ANTIVIRALS, HIV-SPEC, …	Investigational;Antineoplastic - Estrogen Receptor Antagonist;Bulk Chemicals;Immunosuppressive - Monoclonal Antibodies;Immunosuppressive - Calcineurin Inhibitors;Immunosuppressive - Purine Analogs;Immunosuppressive - Inosine Monophosphate Dehydrogenase Inhibitors;Immunosuppressive - Mammalian Target of Rapamycin (mTOR) Inhibitors;Immunosuppressive Agents;Immunosuppressive - Selective T-cell costi…	4824	6101
Anticoagulants	All	CARDIAC DRUGS;BLOOD;ANTIPLATELET DRUGS;ANTICOAGULANTS	DIRECT FACTOR XA INHIBITORS;ANTICOAGULANTS,COUMARIN TYPE;ANTIFIBRINOLYTIC AGENTS;CITRATES AS ANTICOAGULANTS;COAGULANTS;HEPARIN AND RELATED PREPARATIONS;HUMAN MONOCLONAL ANTIBODY COMPLEMENT(C5) INHIBITOR;PLATELET AGGREGATION INHIBITORS;THROMBIN INHIBITORS,SEL.,DIRECT,&REV.-HIRUDIN TYPE;THROMBOLYTIC ENZYMES;PLATELET REDUCING AGENTS;ORAL ANTICOAGULANTS,INDANDIONE TYPE;THROMBIN INHIBITORS,SELECTIVE,D…	Direct Factor Xa Inhibitors;Bulk Chemicals;Anticoagulants - Coumarin;Hemostatic Systemic - Antifibrinolytic Agents;Anticoagulants - Citrate-based;Heparin Antagonists;Heparins;Human Monoclonal Antibody Complement (C5) Inhibitors;Platelet Aggregation Inhibitors - Glycoprotein IIb/IIIa Receptor Inhib;Platelet Aggregation Inhibitors - Thienopyridine Agents;Platelet Aggregation Inhib - PDEsterase &Ade…	593	1930
Cancers	All	ANTINEOPLASTICS	AGENTS TO TREAT MULTIPLE SCLEROSIS;ANP - SELECTIVE RETINOID X RECEPTOR AGONISTS (RXR);ANTI-CD20 (B LYMPHOCYTE) MONOCLONAL ANTIBODY;ANTIBIOTIC ANTINEOPLASTICS;ANTINEOPLAST HUM VEGF INHIBITOR RECOMB MC ANTIBODY;ANTINEOPLAST,HISTONE DEACETYLASE (HDAC) INHIBITORS;ANTINEOPLASTIC - ALKYLATING AGENTS;ANTINEOPLASTIC - ANTIANDROGENIC AGENTS;ANTINEOPLASTIC - ANTIMETABOLITES;ANTINEOPLASTIC - AROMATASE INHIB…	Antineoplastic - CD52 Specific Recombinant Monoclonal Antibody Agents;Antineoplastic - Selective Retinoid X Receptor Agonists;Antineoplastic - CD20 Specific Recombinant Monoclonal Antibody Agents;Antineoplastic Antibiotic - Anthracyclines;Antineoplastic Antibiotic - Others;Antineoplastic Antibiotic - Actinomycins;;ANP - Human Vascular Endothelial Growth Factor Inhib Rec-MC Antibody;Antineoplastic…	1582	526
Colony Stimulating Factors	All	COLONY STIMULATING FACTORS	CXCR4 CHEMOKINE RECEPTOR ANTAGONIST;ERYTHROPOIESIS-STIMULATING AGENTS;LEUKOCYTE (WBC) STIMULANTS;PLATELET PROLIFERATION STIMULANTS;THROMBOPOIETIN RECEPTOR AGONISTS	CXCR4 Chemokine Receptor Antagonists;Erythropoietins;Erythropoietin Receptor Agonist, Dimeric Pegylated Peptide;Granulocyte-Macrophage Colony-Stimulating Factor (GM-CSF);Granulocyte Colony-Stimulating Factor (G-CSF);Platelet Proliferation Stimulants (Interleukins);Thrombopoietin Receptor Agonists	210	131

## Sheet: S3
	Before drug filtration		After drug filtration		Excluded
Trait	# people	# measurements	# people	# measurements	# people	# measurements	# people with >=1 drug measurement
Cholesterol	4956	29013	4779	23730	177	5283	2166
C Reactive Protein	656	1206	548	853	108	353	194
Diastolic Blood Pressure	9574	251315	9244	157159	330	94156	6149
Glucose	5728	59104	5490	44873	238	14231	2621
HDL Cholesterol	4867	26193	4682	21251	185	4942	2128
Hemoglobin A1c	3841	21868	3549	16300	292	5568	1832
LDL Cholesterol	4865	26072	4679	21210	186	4862	2117
Systolic Blood Pressure	9574	252314	9244	157692	330	94622	6149
Triglycerides	4915	28755	4737	23490	178	5265	2162
White Blood Cell	5631	50283	5409	38842	222	11441	2098

## Sheet: S4
		Reference range		Reference range		Before outlier filtration		After outlier filtration		Excluded
trait	unit	lower	upper	lower (<)	upper (>)	# people	# measurements	# people	# measurements	# people	# measurements	# people with >=1 outlier measurement
Cholesterol	mg/dL	180	240	60	720	4956	29013	4955	28999	1	14	10
C Reactive Protein	mg/dL	0	3	.	9	656	1206	503	861	153	345	222
Diastolic Blood Pressure	mmHg	60	90	20	270	9574	251315	9574	251265	0	50	50
Glucose	mg/dL	80	120	26.6667	360	5728	59104	5716	58191	12	913	390
HDL Cholesterol	mg/dL	30	120	10	360	4867	26193	4867	26192	0	1	1
Hemoglobin A1c	%	4	5.7	1.33333	17.1	3841	21868	3840	21854	1	14	13
LDL Cholesterol	mg/dL	40	160	13.3333	480	4865	26072	4863	26046	2	26	22
Systolic Blood Pressure	mmHg	90	140	30	420	9574	252314	9574	252302	0	12	12
Triglycerides	mg/dL	50	200	16.6667	600	4915	28755	4910	28404	5	351	125
White Blood Cell	x10 3/uL	4.5	11	1.5	33	5631	50283	5631	50155	0	128	56

## Sheet: S5
	Before filtration		After filtration		Excluded
trait	# people	# measurements	# people	# measurements	# people	# measurements
Cholesterol	4956	29013	4778	23720	178	5293
C Reactive Protein	656	1206	420	630	236	576
Diastolic Blood Pressure	9574	251315	9244	157130	330	94185
Glucose	5728	59104	5479	44321	249	14783
HDL Cholesterol	4867	26193	4682	21250	185	4943
Hemoglobin A1c	3841	21868	3548	16290	293	5578
LDL Cholesterol	4865	26072	4676	21194	189	4878
Systolic Blood Pressure	9574	252314	9244	157688	330	94626
Triglycerides	4915	28755	4731	23203	184	5552
White Blood Cell	5631	50283	5408	38784	223	11499

## Sheet: S6
trait	gene	p-value (transformed)	fdr (transformed)	beta	# carriers	# controls	carrier mean trait value	control mean trait value	carrier trait standard deviation	control trait standard deviation
LDL Cholesterol	PCSK9	1.11e-09	1.13642e-05	-43.1923	17	4657	61.35	104.15	21.02	32.42
Cholesterol	PCSK9	4.25e-07	0.00217557	-44.1845	17	4759	141.56	185.72	27.07	38.23
Hemoglobin A1c	ZBBX	1.45e-06	0.00494837	-1.12702	9	3538	5.27	6.4	0.92	1.5
Glucose	PMPCA	1.1e-05	0.0266188	-29.1842	3	5442	68.33	98.56	20.31	38.53
Hemoglobin A1c	ABCG8	1.3e-05	0.0266188	-0.853916	9	3538	5.58	6.4	1.38	1.5
Glucose	TGIF1	9.38e-05	0.160054	-26.9285	5	5472	71.1	98.52	14.6	38.45
Systolic Blood Pressure	CCDC147	0.000174091	0.252865	-9.64803	31	9211	115.9	126.11	8.9	14.69
Glucose	FANCM	0.000197589	0.252865	-22.84	6	5408	75.25	98.49	18.15	38.43
Triglycerides	IFI44L	0.000306501	0.348662	-39.9932	22	4666	105.43	137.39	73.89	75.89
Glucose	C11orf35	0.000401598	0.411156	-21.0686	3	5452	78.33	98.5	39.7	38.47
HDL Cholesterol	KRT82	0.000591664	0.550678	33.8119	3	4631	83.67	53.84	18.34	15.84
HDL Cholesterol	MIB2	0.000762169	0.620973	16.3307	11	4669	67.91	53.81	19.3	15.82
Systolic Blood Pressure	SERPINB3	0.000788498	0.620973	27.9775	4	9116	155.62	126.04	18.43	14.67
White Blood Cell	NIPSNAP3B	0.000979025	0.710213	4.13228	4	5402	11.11	6.88	2.3	2.11
Diastolic Blood Pressure	AMZ2	0.00107591	0.710213	6.94217	16	9226	81.44	74.8	7.79	8.57
HDL Cholesterol	C17orf67	0.00110992	0.710213	-8.04589	38	4642	47.89	53.89	12.31	15.86
Systolic Blood Pressure	SNTG2	0.00134438	0.809631	11.0254	20	9222	138.3	126.05	16.66	14.67
HDL Cholesterol	ATP2C2	0.00174355	0.991694	8.14434	41	4639	59.66	53.79	19.99	15.79
Glucose	MMP1	0.0018449	0.994109	36.9234	23	5248	135.13	98.38	75.85	38.38
Glucose	SLC5A11	0.00209298	0.998751	-21.1034	5	5472	77.2	98.52	17.63	38.46
Hemoglobin A1c	BHMT2	0.00231709	0.998751	-0.712021	38	3509	5.7	6.41	0.58	1.51
Systolic Blood Pressure	MYOM3	0.0024557	0.998751	12.9726	15	9227	136.7	126.05	24.58	14.66
White Blood Cell	EMR1	0.00261431	0.998751	5.04643	3	5403	12.15	6.88	4.17	2.11
Diastolic Blood Pressure	ST6GALNAC6	0.0026229	0.998751	11.4342	6	9236	87.17	74.8	20.5	8.56
C Reactive Protein	RGS11	0.00297719	0.998751	4.05001	4	416	7.1	3.06	0.85	2.37
Hemoglobin A1c	MMP1	0.00310924	0.998751	1.36128	15	3388	7.75	6.4	2.35	1.5
Cholesterol	MST1R	0.0032069	0.998751	13.2731	81	4695	196.29	185.38	45.6	38.13
White Blood Cell	CARD6	0.00334458	0.998751	0.944772	32	4897	7.93	6.85	1.5	2.13
White Blood Cell	KRR1	0.00334565	0.998751	-1.2606	20	5386	5.99	6.89	1.88	2.11
Diastolic Blood Pressure	C2orf40	0.00339531	0.998751	8.19436	9	9233	82.72	74.8	4.25	8.57
Systolic Blood Pressure	CGN	0.00351347	0.998751	-12.4123	11	9231	115.91	126.08	10.14	14.68
Hemoglobin A1c	C4orf29	0.00355265	0.998751	3.70275	3	3544	10.08	6.4	3.2	1.5
Hemoglobin A1c	GOT1L1	0.00367002	0.998751	1.17562	10	3537	7.55	6.4	1.5	1.5
Triglycerides	CYP4F12	0.00391897	0.998751	67.1043	11	4718	188.41	136.84	102.44	75.63
White Blood Cell	WDR52	0.00405405	0.998751	3.79408	4	5402	10.28	6.88	5.07	2.11
Glucose	KRR1	0.00418738	0.998751	-10.6203	22	5455	93.23	98.52	35.95	38.46
Cholesterol	APOBEC1	0.00433166	0.998751	-18.0477	30	4746	168.47	185.67	45.2	38.22
Hemoglobin A1c	DUOX1	0.00439186	0.998751	-0.153178	7	3540	6.23	6.4	2.02	1.5
Glucose	TNFSF18	0.00439661	0.998751	16.037	21	5456	115.02	98.44	36.32	38.45
Diastolic Blood Pressure	SPATA18	0.00444673	0.998751	-9.5462	6	9236	67	74.82	8.53	8.57
Triglycerides	C11orf71	0.00446178	0.998751	-17.3966	192	4537	110.2	138.1	49.23	76.44
Diastolic Blood Pressure	RPUSD1	0.00448923	0.998751	-5.30667	20	9209	70.62	74.82	8.24	8.58
Systolic Blood Pressure	DPEP2	0.00449345	0.998751	10.0045	22	9220	136.59	126.05	20.39	14.66
White Blood Cell	STOML3	0.00451305	0.998751	-2.27107	4	5402	4.34	6.88	1.62	2.11
Hemoglobin A1c	LRRC29	0.00458764	0.998751	-0.46656	65	3461	5.98	6.41	1.08	1.51
Cholesterol	RGL3	0.00492128	0.998751	39.544	8	4768	227.38	185.49	44.27	38.24
White Blood Cell	KRT33B	0.00498356	0.998751	-1.29237	21	5341	5.82	6.88	1.51	2.11
Systolic Blood Pressure	SLC14A2	0.00499323	0.998751	5.73665	45	9197	131.61	126.04	12.64	14.69
Systolic Blood Pressure	ERAP2	0.00508228	0.998751	15.0358	8	9234	142.5	126.06	14.05	14.68
White Blood Cell	C6orf100	0.00509098	0.998751	-1.05687	24	5264	5.42	6.89	1.61	2.11
Diastolic Blood Pressure	LIMS1	0.00535135	0.998751	-7.52991	9	9233	68	74.82	9.8	8.57
Triglycerides	PGAM2	0.00556078	0.998751	34.0724	31	4698	158.69	136.82	80.13	75.69
Triglycerides	APOC3	0.00557359	0.998751	-55.9339	9	4720	77.56	137.08	25.22	75.75
Glucose	NRIP2	0.00560622	0.998751	-16.0976	22	5455	83.77	98.56	17.28	38.5
LDL Cholesterol	GUCA1C	0.00576178	0.998751	-18.2645	24	4650	86.52	104.09	23.59	32.5
HDL Cholesterol	SEMG1	0.00581211	0.998751	-4.22319	51	4609	51.71	53.86	20.72	15.74
HDL Cholesterol	PGAM2	0.00590352	0.998751	-6.42413	31	4649	48.58	53.88	15.64	15.84
Cholesterol	CST2	0.00621751	0.998751	-10.1339	101	4675	174.51	185.8	37.78	38.27
Triglycerides	C1orf168	0.00642201	0.998751	-42.4189	16	4713	108.03	137.06	54.67	75.77
Systolic Blood Pressure	CALHM2	0.00647649	0.998751	-3.07	164	9067	122.49	126.15	13.39	14.7
LDL Cholesterol	C11orf40	0.00654719	0.998751	-22.8516	14	4634	81.11	104.04	24.05	32.5
LDL Cholesterol	LAMB4	0.00656567	0.998751	9.19375	82	4592	112.65	103.84	28.35	32.54
C Reactive Protein	ZNF442	0.00675878	0.998751	-1.88766	12	408	1.35	3.15	0.95	2.4
Glucose	DYTN	0.0070226	0.998751	9.85442	74	5403	107.32	98.38	44.92	38.34
Triglycerides	MAPK15	0.00706991	0.998751	-25.3132	49	4680	110.41	137.24	57.51	75.85
Triglycerides	TMEM82	0.00711762	0.998751	-31.7252	39	4576	115.12	136.74	51.33	75.66
Hemoglobin A1c	UGT1A7	0.00737597	0.998751	1.02048	20	3527	7.42	6.4	2.26	1.5
Diastolic Blood Pressure	MS4A14	0.00747418	0.998751	-2.46994	83	9159	73.1	74.83	8.56	8.57
Diastolic Blood Pressure	IGSF10	0.00752232	0.998751	-3.46797	41	9132	70.73	74.83	7.78	8.58
Hemoglobin A1c	SLC5A9	0.00765942	0.998751	0.621442	80	3467	7.01	6.39	2.29	1.48
Cholesterol	CD207	0.00780625	0.998751	62.7969	3	4773	254.67	185.52	36.5	38.25
HDL Cholesterol	CROCC	0.00800365	0.998751	26.355	3	4648	80.67	53.81	17.93	15.84
Triglycerides	C19orf59	0.00804434	0.998751	-23.9575	38	4691	101.42	137.25	62.94	75.76
Diastolic Blood Pressure	KLK14	0.00812638	0.998751	2.7839	62	9180	77.44	74.79	7.3	8.58
Cholesterol	ALLC	0.00837981	0.998751	23.7504	18	4758	208.11	185.48	36.73	38.27
Triglycerides	MMP10	0.00839357	0.998751	24.9295	67	4662	168.83	136.51	92.75	75.37
White Blood Cell	FAHD1	0.00844784	0.998751	-1.22153	19	5387	5.65	6.89	1.4	2.12
LDL Cholesterol	ARHGEF25	0.00846917	0.998751	-18.2543	21	4653	86.69	104.07	27.34	32.49
HDL Cholesterol	TMEM170A	0.00859102	0.998751	28.4274	3	4677	82.83	53.83	30.69	15.82
Hemoglobin A1c	CTSE	0.00859903	0.998751	-0.53663	14	3533	5.86	6.4	1.37	1.5
Diastolic Blood Pressure	FAM198B	0.00875505	0.998751	-5.77558	14	8767	69.75	74.81	8.99	8.59
Glucose	WRN	0.00886145	0.998751	25.8022	18	5459	124.56	98.41	65.44	38.31
Triglycerides	QPCT	0.00893234	0.998751	-65.4581	5	4724	79.4	137.02	36.56	75.74
HDL Cholesterol	CAT	0.00898141	0.998751	23.926	3	4677	77.33	53.83	5.01	15.83
Systolic Blood Pressure	MIB2	0.00913522	0.998751	5.38557	55	9187	130.26	126.05	16.49	14.67
Systolic Blood Pressure	TEKT2	0.00930324	0.998751	-17.5739	4	9238	110.88	126.08	10.85	14.68
Cholesterol	RNFT1	0.00934621	0.998751	-34.2886	8	4768	149.94	185.62	19.97	38.28
Glucose	ADCY4	0.00950905	0.998751	39.1041	14	5463	137.93	98.4	67.66	38.3
Triglycerides	METTL7B	0.00951538	0.998751	-64.5685	3	4726	57.33	137.01	30.67	75.72
White Blood Cell	C6orf127	0.00958857	0.998751	-1.88841	5	5306	5.02	6.88	2	2.11
Cholesterol	MIIP	0.00960407	0.998751	24.8971	17	4759	208.06	185.48	47.5	38.23
Cholesterol	ARHGEF25	0.00965813	0.998751	-20.9637	22	4754	167.52	185.65	33.26	38.29
Cholesterol	SMPDL3A	0.00972073	0.998751	59.6176	3	4773	248.5	185.52	20.57	38.26
Cholesterol	QPCT	0.00975605	0.998751	-38.8342	5	4771	146.6	185.61	56.37	38.25
Triglycerides	MMP19	0.00993038	0.998751	45.9231	26	4703	190.77	136.67	108.94	75.41
White Blood Cell	PYHIN1	0.0099457	0.998751	-1.65827	7	5399	4.91	6.88	1.77	2.11
Systolic Blood Pressure	C1orf168	0.0101464	0.998751	-4.38015	78	9164	121.32	126.11	11.34	14.7
Triglycerides	C11orf86	0.0102519	0.998751	97.5371	4	4663	215.5	136.9	90.3	75.79
HDL Cholesterol	MST1R	0.0103714	0.998751	5.01812	79	4601	59.64	53.74	20.82	15.73
C Reactive Protein	OTOF	0.0106224	0.998751	2.69466	6	407	5.8	3.06	2.5	2.37
LDL Cholesterol	CST2	0.0106713	0.998751	-8.11206	99	4575	95.65	104.18	31.91	32.48
Glucose	C4orf29	0.0107249	0.998751	76.8058	3	5474	174.67	98.46	82.32	38.38
HDL Cholesterol	ANO2	0.0107638	0.998751	24.9067	3	4649	78.67	53.82	19.09	15.83
Systolic Blood Pressure	LIMS1	0.0111752	0.998751	-11.6566	9	9233	115.22	126.08	11.62	14.68
Glucose	NLRC3	0.0112184	0.998751	-19.6635	10	5429	78.4	98.59	15.26	38.57
Triglycerides	LRTM1	0.0112339	0.998751	-77.9237	4	4725	83.25	137.01	35.37	75.74
White Blood Cell	KLHDC9	0.0114391	0.998751	-0.95233	23	5383	5.65	6.89	1.9	2.11
Systolic Blood Pressure	ALS2CL	0.0115879	0.998751	8.5453	16	9226	133.25	126.06	9.36	14.69
Diastolic Blood Pressure	GRIN3B	0.0117069	0.998751	-1.57845	179	9063	71.99	74.87	8.54	8.57
Systolic Blood Pressure	FAM105A	0.0117299	0.998751	13.3214	10	9232	140.3	126.06	23.49	14.66
Diastolic Blood Pressure	CHAT	0.0117709	0.998751	12.5599	3	9204	86.83	74.81	9.93	8.58
Systolic Blood Pressure	PMPCA	0.0118567	0.998751	-18.82	3	9181	104.67	126.1	3.21	14.68
White Blood Cell	CMA1	0.0119803	0.998751	3.49538	3	5403	10.38	6.88	2.45	2.11
Glucose	LRTM1	0.0120049	0.998751	-16.7083	5	5472	82	98.51	26.66	38.46
HDL Cholesterol	MYOM2	0.0121992	0.998751	11.4235	12	4668	62.79	53.82	17.31	15.83
LDL Cholesterol	ALLC	0.0123617	0.998751	19.1904	18	4656	122.81	103.92	30.44	32.48
HDL Cholesterol	SLC6A18	0.0124635	0.998751	11.1051	11	4669	64.36	53.82	15.14	15.84
Triglycerides	KIAA1683	0.0124971	0.998751	-82.5316	3	4726	71.5	137	33.39	75.73
LDL Cholesterol	FUT2	0.0125354	0.998751	11.5497	60	4415	114.89	103.79	40.92	32.43
White Blood Cell	C3orf49	0.0125421	0.998751	1.28372	22	5068	7.97	6.88	2.75	2.09
Glucose	RORC	0.0126592	0.998751	-15.6141	7	5470	81.29	98.52	23.54	38.46
White Blood Cell	PMS2	0.0126625	0.998751	-1.99026	5	5401	4.53	6.88	1	2.11
Hemoglobin A1c	TP53I3	0.0129664	0.998751	0.937226	29	3431	7.33	6.39	2.56	1.49
Hemoglobin A1c	ALDH3B2	0.0130272	0.998751	2.37514	3	3520	8.78	6.4	2.18	1.5
Glucose	CRYGN	0.0131981	0.998751	-10.5047	47	5430	87.9	98.59	26	38.53
LDL Cholesterol	LRTM1	0.0132952	0.998751	41.6917	4	4670	145.5	103.96	21.93	32.47
Cholesterol	BCL2L12	0.0134231	0.998751	18.7356	26	4748	202.48	185.44	39.77	38.22
HDL Cholesterol	SPEF2	0.0134372	0.998751	-18.4009	3	4655	37.17	53.88	11.56	15.84
Triglycerides	APOC4	0.0134565	0.998751	-24.9374	30	4699	97.3	137.22	52.51	75.79
C Reactive Protein	GML	0.0134606	0.998751	-1.98382	9	411	1.19	3.14	0.69	2.4
Glucose	GSTK1	0.0134803	0.998751	-27.6452	4	5473	73.5	98.52	10.34	38.46
Diastolic Blood Pressure	MYOM3	0.013513	0.998751	5.65105	15	9227	78.9	74.8	14.12	8.56
Triglycerides	HEATR4	0.0136035	0.998751	-12.013	190	4539	112.93	137.97	58.28	76.21
HDL Cholesterol	HTRA4	0.0138999	0.998751	-11.518	11	4669	44.23	53.87	7.61	15.85
White Blood Cell	SERPINA10	0.0140026	0.998751	0.575442	71	5335	7.56	6.87	2.04	2.11
White Blood Cell	CLEC4A	0.0140181	0.998751	-0.680537	56	5350	6	6.89	1.66	2.12
Cholesterol	DYSF	0.0140413	0.998751	49.3564	4	4690	233.5	185.53	53.29	38.23
Systolic Blood Pressure	HBM	0.014092	0.998751	-2.37303	282	8960	121.43	126.22	12.68	14.72
Systolic Blood Pressure	WDR96	0.0141595	0.998751	-19.1175	3	9239	107.67	126.08	2.25	14.68
Hemoglobin A1c	SHISA5	0.0141632	0.998751	-0.386156	23	3524	6.03	6.4	1.62	1.5
Cholesterol	KCNK17	0.0142915	0.998751	36.4045	7	4769	221.29	185.51	45.97	38.26
Glucose	HSD17B13	0.0143926	0.998751	41.6431	9	5311	139.56	98.37	79.27	38.24
C Reactive Protein	RNASEL	0.0148546	0.998751	3.6112	3	417	6.43	3.07	1.18	2.38
HDL Cholesterol	PPM1J	0.0148664	0.998751	12.8606	9	4671	69.61	53.81	15.52	15.83
HDL Cholesterol	CYP4F12	0.0150009	0.998751	-8.40241	10	4670	49.05	53.85	19.16	15.83
Triglycerides	PLD2	0.0150177	0.998751	83.15	8	4721	238.81	136.79	115.93	75.54
Hemoglobin A1c	B4GALNT2	0.0151123	0.998751	-0.368425	67	3480	6.05	6.41	1.37	1.5
Glucose	CEP152	0.0151561	0.998751	43.6472	7	5470	141.07	98.44	81.93	38.35
White Blood Cell	ABCA10	0.0151678	0.998751	3.91841	3	5403	10.37	6.88	4.91	2.11
Systolic Blood Pressure	SLC17A1	0.0152401	0.998751	3.89257	100	9142	131.41	126.01	17	14.65
LDL Cholesterol	QPCT	0.0153159	0.998751	-24.9416	5	4669	77.6	104.02	60.36	32.44
LDL Cholesterol	SCRN2	0.0155201	0.998751	-26.8372	5	4669	77.06	104.02	54.74	32.45
Systolic Blood Pressure	DMGDH	0.0155376	0.998751	-11.818	8	9224	113.56	126.09	9.45	14.68
Systolic Blood Pressure	IGSF10	0.0155473	0.998751	-5.04771	41	9132	119.67	126.11	14.53	14.68
Glucose	SECTM1	0.0157445	0.998751	53.2207	5	5472	149.8	98.45	61.42	38.4
Glucose	KIAA1524	0.0157836	0.998751	39.2518	7	5470	136.93	98.45	58.87	38.4
Cholesterol	ANKZF1	0.0158512	0.998751	51.5755	4	4772	242.12	185.52	80.49	38.21
HDL Cholesterol	IL8	0.0160992	0.998751	-17.9491	3	4677	35	53.86	2.65	15.84
HDL Cholesterol	ORC3	0.0163962	0.998751	29.1515	3	4677	83.67	53.83	42.49	15.8
Diastolic Blood Pressure	AOAH	0.016543	0.998751	-4.1448	21	9221	70.81	74.82	10.92	8.57
LDL Cholesterol	CD207	0.0166406	0.998751	49.4624	3	4671	156.17	103.96	35.9	32.46
C Reactive Protein	BCO2	0.0166882	0.998751	-2.29544	5	415	0.82	3.13	0.59	2.39
Glucose	SERPINA9	0.0167591	0.998751	-5.16618	11	5397	93.36	98.54	54.78	38.46
Diastolic Blood Pressure	RESP18	0.0173787	0.998751	5.2545	17	9225	78.71	74.8	15.26	8.56
Cholesterol	WBSCR28	0.0176771	0.998751	-31.2041	8	4768	151.31	185.62	24.02	38.28
Glucose	CRYGA	0.017717	0.998751	-22.7715	6	5471	74.5	98.53	7.82	38.46
Diastolic Blood Pressure	KRT33B	0.0178346	0.998751	-3.41238	33	9106	70.97	74.83	8.46	8.57
LDL Cholesterol	CLEC11A	0.0179078	0.998751	-9.51543	66	4608	94.55	104.13	28.34	32.52
Diastolic Blood Pressure	MIB2	0.0183034	0.998751	2.68593	55	9187	76.85	74.8	8.01	8.58
Triglycerides	PHYHD1	0.0183279	0.998751	-67.297	4	4725	75.12	137.02	31.58	75.73
Glucose	ABCA10	0.0185237	0.998751	-27.8069	3	5474	69.67	98.51	2.31	38.45
Diastolic Blood Pressure	CCDC147	0.0186042	0.998751	-3.54543	31	9211	71.02	74.82	7.33	8.58
Systolic Blood Pressure	PSG3	0.0186367	0.998751	-13.0259	6	9139	111.83	126.06	9.66	14.67
Diastolic Blood Pressure	CTC-435M10.3	0.0187511	0.998751	8.03723	6	9182	82.75	74.8	4.83	8.56
Hemoglobin A1c	PTPRH	0.0187546	0.998751	0.882969	23	3477	7.25	6.39	2.49	1.48
Glucose	DOCK1	0.0189027	0.998751	-7.65665	78	5399	90.51	98.61	30.5	38.54
Hemoglobin A1c	NLRP14	0.0189858	0.998751	-0.361922	70	3477	6.13	6.41	1.31	1.51
White Blood Cell	NPSR1	0.0190284	0.998751	-0.257301	154	5252	6.32	6.9	2.34	2.11
Systolic Blood Pressure	DCAKD	0.0190506	0.998751	13.2875	7	9043	137	126.05	17.94	14.68
Glucose	CNTN2	0.0195452	0.998751	-24.838	3	5474	75.17	98.51	16.06	38.45
Triglycerides	WRN	0.0195503	0.998751	57.5736	13	4716	208.65	136.77	102.67	75.56
Hemoglobin A1c	TRIM45	0.0196643	0.998751	-0.140591	10	3537	6.29	6.4	1.72	1.5
HDL Cholesterol	SNX31	0.0198338	0.998751	5.92192	47	4633	60.56	53.78	20.48	15.77
Cholesterol	FCRL2	0.0198563	0.998751	36.6747	6	4770	220	185.52	29.8	38.28
HDL Cholesterol	PEX11G	0.020018	0.998751	-4.73724	42	4638	50.67	53.87	15.03	15.85
Diastolic Blood Pressure	MMP27	0.0201093	0.998751	-3.54133	29	9179	71.69	74.82	9.32	8.56
C Reactive Protein	BHMT2	0.0203921	0.998751	3.14587	4	416	6.03	3.07	3.12	2.37
LDL Cholesterol	MNDA	0.02041	0.998751	-20.119	11	4663	82.86	104.05	33.38	32.47
Hemoglobin A1c	CEP152	0.0204522	0.998751	1.18451	6	3541	7.58	6.4	1.52	1.5
LDL Cholesterol	FCRL6	0.0207373	0.998751	16.66	19	4655	120.34	103.93	25.9	32.5
Diastolic Blood Pressure	DCAKD	0.0209971	0.998751	7.35065	7	9043	80.57	74.8	8.04	8.55
HDL Cholesterol	ARHGEF38	0.0210364	0.998751	9.5978	13	4667	62.04	53.82	16.73	15.83
LDL Cholesterol	FCRL3	0.0212166	0.998751	-10.8771	45	4619	93.42	104.09	30.1	32.51
Systolic Blood Pressure	TAC3	0.0212826	0.998751	-9.04348	13	9229	118.65	126.08	12.42	14.68
HDL Cholesterol	IDO2	0.0213066	0.998751	4.91291	65	4615	60.98	53.74	19.26	15.77
White Blood Cell	ABCC12	0.0214028	0.998751	-0.388871	163	5243	6.58	6.89	1.88	2.12
HDL Cholesterol	PPIG	0.0214107	0.998751	-7.90882	18	4662	48.31	53.87	13.48	15.85
Systolic Blood Pressure	MNDA	0.0214647	0.998751	-6.95863	22	9220	120.27	126.09	12.89	14.68
Diastolic Blood Pressure	TNNI3K	0.0215107	0.998751	-5.12043	14	9228	69.64	74.82	7.79	8.57
Hemoglobin A1c	AKR1C3	0.0215503	0.998751	-0.517721	29	3443	5.89	6.4	1.14	1.49
LDL Cholesterol	C6orf27	0.0215873	0.998751	24.0011	10	4663	127.65	103.93	32.83	32.46
White Blood Cell	TCHP	0.0217052	0.998751	-0.87238	22	5364	6.12	6.88	2.13	2.11
C Reactive Protein	AMPD1	0.0218258	0.998751	-2.30455	4	416	0.89	3.12	1.04	2.39
Cholesterol	MNDA	0.0219607	0.998751	-25.0376	11	4765	157.77	185.63	34.73	38.27
White Blood Cell	C17orf107	0.022389	0.998751	-1.45001	6	5260	5.06	6.88	2.18	2.12
Diastolic Blood Pressure	CYP3A43	0.0225451	0.998751	5.305	13	9229	79	74.81	7.99	8.57
Systolic Blood Pressure	FAM8A1	0.0225556	0.998751	3.0596	105	9011	128.42	126.01	13.57	14.68
Glucose	C12orf77	0.0227419	0.998751	4.30312	172	5305	101.79	98.39	37.53	38.48
HDL Cholesterol	AGBL1	0.0227512	0.998751	-5.91567	32	4648	46.47	53.9	11.28	15.86
Triglycerides	LAMB4	0.0227984	0.998751	-18.0827	83	4646	106.92	137.5	49.75	76.01
Diastolic Blood Pressure	C20orf26	0.0228403	0.998751	3.57419	31	9177	79.16	74.8	10.75	8.56
Diastolic Blood Pressure	ABCA9	0.0229199	0.998751	-3.08461	37	9205	71.09	74.83	8.5	8.57
Hemoglobin A1c	OR7G1	0.0229298	0.998751	-0.452458	55	3176	5.96	6.41	1.02	1.51
HDL Cholesterol	BCL2L12	0.0229637	0.998751	8.18654	25	4653	63.34	53.79	23.19	15.78
Triglycerides	UNC45A	0.0229831	0.998751	119.909	5	4724	261.3	136.83	184.95	75.47
Triglycerides	SEPT12	0.023054	0.998751	-78.8826	3	4726	77	137	31.61	75.73
LDL Cholesterol	C20orf173	0.0230828	0.998751	-13.4559	30	4644	90.82	104.08	27.34	32.5
Glucose	BTNL2	0.0232651	0.998751	5.1797	111	5366	102.48	98.42	41.27	38.39
HDL Cholesterol	PLD4	0.0232725	0.998751	20.6226	3	4677	72.17	53.83	14.09	15.84
Systolic Blood Pressure	EMR3	0.0232967	0.998751	12.2397	8	9234	140.12	126.06	15.81	14.68
White Blood Cell	ACOX3	0.0233338	0.998751	-1.3241	8	5398	4.96	6.88	1.54	2.11
Triglycerides	KRT76	0.0236353	0.998751	-43.2137	19	4710	112.34	137.06	43.41	75.82
Hemoglobin A1c	CYP4F12	0.0240973	0.998751	1.47096	7	3540	7.87	6.4	2.84	1.5
LDL Cholesterol	GZMM	0.0241754	0.998751	-8.48808	72	4602	96.22	104.12	30.55	32.5
Cholesterol	SLC39A5	0.0242086	0.998751	-44.0085	3	4756	140.33	185.53	57.01	38.28
Systolic Blood Pressure	MMP27	0.0242189	0.998751	-5.62587	29	9179	121.78	126.08	15.39	14.67
Hemoglobin A1c	ATP8B3	0.0244417	0.998751	-0.707314	12	3535	5.67	6.4	1.05	1.5
LDL Cholesterol	KRT82	0.0244677	0.998751	-38.6063	3	4625	64	104.03	21.93	32.45
Systolic Blood Pressure	UGGT2	0.0244813	0.998751	8.14633	15	9227	132.97	126.06	13.39	14.68
Systolic Blood Pressure	C3orf35	0.0245329	0.998751	-11.0637	7	9222	116.36	126.08	15.7	14.68
Glucose	ANGEL1	0.024937	0.998751	-17.1153	10	5467	81.65	98.53	20.96	38.47
LDL Cholesterol	BCLAF1	0.0249568	0.998751	-10.5639	39	4635	94.05	104.08	33.85	32.47
Triglycerides	SLC14A2	0.0251972	0.998751	33.8126	32	4697	177.53	136.69	105.29	75.43
Diastolic Blood Pressure	TMED3	0.0252034	0.998751	-3.11915	33	9209	71.67	74.82	9.91	8.57
White Blood Cell	ACOT8	0.0252708	0.998751	2.31397	5	5364	9.12	6.88	2.91	2.11
Systolic Blood Pressure	ABCC11	0.0253985	0.998751	9.84155	12	9230	135.96	126.06	17.88	14.67
HDL Cholesterol	EPX	0.0254008	0.998751	-4.61639	47	4633	47.56	53.91	14.36	15.84
Diastolic Blood Pressure	TNFRSF25	0.0255582	0.998751	3.74082	25	9217	79.3	74.8	8.01	8.57
Systolic Blood Pressure	DOCK1	0.0259894	0.998751	-2.90091	108	9134	124.09	126.1	15.5	14.67
LDL Cholesterol	FAM120B	0.0260979	0.998751	-14.7074	17	4657	90	104.05	41.68	32.44
HDL Cholesterol	IFI44L	0.0265408	0.998751	7.48607	22	4618	59.48	53.78	18.14	15.82
Systolic Blood Pressure	MMP1	0.0265791	0.998751	5.3012	39	8814	130.64	126.11	16.85	14.7
Diastolic Blood Pressure	C17orf67	0.0265853	0.998751	2.12959	75	9167	77.53	74.79	8.11	8.57
LDL Cholesterol	DYSF	0.0265931	0.998751	37.6818	4	4589	139.88	103.95	36.64	32.43
Hemoglobin A1c	NMRAL1	0.026867	0.998751	-0.82254	10	3537	5.58	6.4	0.64	1.5
LDL Cholesterol	WBSCR28	0.0269941	0.998751	-24.1716	8	4666	79.06	104.04	25.41	32.48
C Reactive Protein	MYH13	0.0271041	0.998751	-2.5924	3	417	0.47	3.12	0.19	2.39
Systolic Blood Pressure	C12orf42	0.0271525	0.998751	-9.16324	12	9230	118.04	126.08	11.24	14.68
Systolic Blood Pressure	CPB1	0.027179	0.998751	6.70961	27	9215	134.07	126.05	19.75	14.66
C Reactive Protein	ENPEP	0.0272121	0.998751	3.56978	3	417	6.47	3.07	3.44	2.37
Hemoglobin A1c	HSD17B13	0.027243	0.998751	1.77871	5	3432	8.17	6.39	2.59	1.5
Cholesterol	FUT2	0.0273284	0.998751	11.6561	62	4506	195.15	185.46	47.4	38.14
Diastolic Blood Pressure	C11orf82	0.027445	0.998751	11.002	3	9239	86	74.81	9.96	8.57
Triglycerides	ABHD14B	0.0274712	0.998751	-11.0462	188	4541	115.18	137.87	65	76.01
White Blood Cell	CORO7	0.027574	0.998751	1.4419	12	5268	8.45	6.88	2.62	2.12
Triglycerides	DEFA4	0.0280713	0.998751	-29.5349	16	4713	130.12	136.99	96.9	75.66
LDL Cholesterol	ACIN1	0.0280953	0.998751	19.4728	13	4661	122.73	103.94	29.68	32.48
Systolic Blood Pressure	KBTBD12	0.0281014	0.998751	5.08676	37	9205	132.51	126.05	13.59	14.68
Diastolic Blood Pressure	ANXA3	0.0282677	0.998751	-8.85441	4	9238	66.5	74.81	9.95	8.57
Hemoglobin A1c	EXOC3L1	0.0282743	0.998751	1.08795	18	3529	7.46	6.4	2.79	1.49
HDL Cholesterol	HRASLS	0.0282755	0.998751	13.9247	6	4674	65.17	53.83	19.36	15.83
Glucose	PRH1	0.0283299	0.998751	29.7063	12	5302	127.75	98.5	62.63	38.36
HDL Cholesterol	CD300C	0.0284151	0.998751	-5.13867	14	4666	52.93	53.85	20.75	15.83
Diastolic Blood Pressure	CD207	0.028498	0.998751	-4.48383	15	9227	69.97	74.82	10.48	8.57
White Blood Cell	OAS2	0.0285943	0.998751	-2.32179	3	5384	4.45	6.88	0.76	2.11
Systolic Blood Pressure	PDE1B	0.0285987	0.998751	19.1688	3	9239	145.33	126.07	13.05	14.68
Triglycerides	TAS1R1	0.0286606	0.998751	-14.5859	55	4674	118.37	137.18	81.14	75.64
Triglycerides	UMOD	0.028726	0.998751	-65.8849	3	4699	59.67	137.11	11.55	75.81
Glucose	ABCC11	0.0287692	0.998751	-8.05893	8	5469	89.25	98.51	32.06	38.46
Hemoglobin A1c	IL17F	0.0288141	0.998751	1.84241	3	3544	8.32	6.4	1.72	1.5
LDL Cholesterol	AKR7L	0.028823	0.998751	8.09539	72	4188	112.59	104.06	29.84	32.76
LDL Cholesterol	C11orf34	0.0290031	0.998751	12.7041	30	4409	116.3	103.8	30.24	32.51
White Blood Cell	SLC14A2	0.0290412	0.998751	0.708014	33	5373	7.72	6.88	1.81	2.12
HDL Cholesterol	HEATR4	0.0291127	0.998751	2.19433	190	4490	57.57	53.69	16.27	15.8
Hemoglobin A1c	NRAP	0.0292517	0.998751	0.267831	70	3218	6.65	6.39	1.45	1.49
Glucose	CD163L1	0.0292538	0.998751	-9.91518	9	5450	90.17	98.52	26.16	38.46
Diastolic Blood Pressure	SIGLEC12	0.0293073	0.998751	-7.12337	6	9236	68.08	74.82	11.11	8.57
White Blood Cell	PLOD1	0.0294142	0.998751	-0.336253	167	5239	6.25	6.9	1.99	2.12
Hemoglobin A1c	SECTM1	0.0294808	0.998751	1.83523	4	3543	8.21	6.4	2.15	1.5
Systolic Blood Pressure	WNT10A	0.0294901	0.998751	-13.0719	5	9237	113.4	126.08	12.99	14.68
Glucose	RP11-545J16.1	0.0296979	0.998751	-8.46152	4	5473	92.88	98.5	33.49	38.45
Diastolic Blood Pressure	PLCD4	0.0297983	0.998751	1.88012	101	9141	77.64	74.78	9.51	8.56
Diastolic Blood Pressure	SLC17A1	0.0298895	0.998751	1.89526	100	9142	77.39	74.78	9.78	8.56
Triglycerides	ATP2C2	0.0299472	0.998751	-24.0317	43	4686	129.03	137.04	66.83	75.81
Glucose	HK3	0.0299718	0.998751	-24.0715	3	5474	74.33	98.51	15.18	38.45
HDL Cholesterol	UTS2D	0.0299734	0.998751	2.60928	170	4510	58.12	53.68	17.53	15.75
White Blood Cell	CD1A	0.0300562	0.998751	-0.511135	52	5326	6.12	6.89	2.18	2.11
Systolic Blood Pressure	RNF10	0.0301712	0.998751	17.1169	4	9238	142.25	126.06	20.76	14.68
C Reactive Protein	CD36	0.0301788	0.998751	2.77662	4	416	5.53	3.08	1.87	2.38
HDL Cholesterol	SUSD1	0.0303083	0.998751	14.4414	5	4675	66.1	53.83	15.6	15.84
Diastolic Blood Pressure	ASPM	0.0303384	0.998751	-1.08108	295	8947	74.28	74.83	8.72	8.57
HDL Cholesterol	MLKL	0.030575	0.998751	-4.88575	37	4643	46.61	53.9	12.42	15.85
Systolic Blood Pressure	NAALADL2	0.0307339	0.998751	-16.6257	3	9239	108.83	126.08	8.31	14.68
Diastolic Blood Pressure	DCD	0.0308666	0.998751	2.90014	40	9202	78.17	74.8	9.28	8.57
Triglycerides	SMPDL3A	0.0311035	0.998751	108.315	3	4726	264.17	136.88	86.46	75.66
C Reactive Protein	MOK	0.0312117	0.998751	-2.23704	4	393	0.81	3.13	0.73	2.4
White Blood Cell	RP11-357L2.1	0.0313582	0.998751	1.30052	16	5390	8.61	6.88	2.41	2.11
Diastolic Blood Pressure	WDR96	0.0315049	0.998751	-10.2269	3	9239	65.5	74.81	6.5	8.57
Cholesterol	FCRL6	0.0317092	0.998751	18.3299	19	4757	203.5	185.49	32.78	38.29
HDL Cholesterol	MYBPC2	0.0317532	0.998751	4.73233	69	4587	60.66	53.71	19	15.78
Glucose	CEP164	0.0317722	0.998751	30.8364	5	5472	128.2	98.47	47.07	38.43
Hemoglobin A1c	APOC3	0.0319992	0.998751	1.33941	5	3542	7.79	6.4	1.79	1.5
Hemoglobin A1c	PXDNL	0.0320861	0.998751	-0.336124	104	3130	6.06	6.4	1.12	1.51
Diastolic Blood Pressure	NR1I3	0.0320964	0.998751	6.91575	7	9235	82.79	74.81	8.49	8.57
Glucose	NRAP	0.0324359	0.998751	6.55864	95	5018	103.98	98.37	46.33	38.29
Triglycerides	AZGP1	0.0327395	0.998751	-72.5754	3	4726	65.5	137.01	10.83	75.73
Diastolic Blood Pressure	TMPRSS9	0.0328785	0.998751	6.36143	8	9234	81.31	74.81	7.37	8.57
Systolic Blood Pressure	TNFRSF25	0.0331702	0.998751	6.44377	25	9217	133.88	126.05	16.11	14.67
Triglycerides	PCSK9	0.0333351	0.998751	-24.7577	17	4712	101.59	137.09	60.32	75.75
LDL Cholesterol	OTOF	0.0333446	0.998751	-12.5218	29	4586	91.79	104.05	29.86	32.45
Glucose	PTPRH	0.0334094	0.998751	8.54419	44	5358	106.78	98.33	46.68	38.17
Triglycerides	MLF1	0.0334117	0.998751	98.8546	3	4726	240.33	136.9	107.53	75.67
Diastolic Blood Pressure	MSS51	0.0336456	0.998751	8.13013	5	9237	83.9	74.81	8.92	8.57
Cholesterol	DDX10	0.0336991	0.998751	33.4307	6	4770	215.08	185.53	39.92	38.27
Hemoglobin A1c	SLCO1B1	0.0337577	0.998751	-0.136732	125	3422	6.27	6.41	1.51	1.5
Systolic Blood Pressure	HIBCH	0.033762	0.998751	-8.03114	9	9233	117.89	126.08	21.63	14.67
HDL Cholesterol	SCGB1D1	0.0337868	0.998751	19.5985	3	4677	75.33	53.83	9.39	15.84
HDL Cholesterol	ATP13A5	0.0337941	0.998751	2.72518	102	4578	56.18	53.79	14.71	15.86
LDL Cholesterol	RNFT1	0.0338075	0.998751	-24.0922	8	4666	79.88	104.04	22.04	32.49
Hemoglobin A1c	ACOX3	0.0338167	0.998751	-1.1068	5	3542	5.32	6.4	0.36	1.5
Cholesterol	AXL	0.0338967	0.998751	22.7875	13	4763	209.38	185.5	41.5	38.26
LDL Cholesterol	C12orf42	0.033987	0.998751	-18.5831	10	4664	84.9	104.04	39.92	32.46
HDL Cholesterol	NIPSNAP3A	0.034029	0.998751	2.69621	140	4540	58.07	53.71	16.99	15.79
Systolic Blood Pressure	VWA5B1	0.0341488	0.998751	-13.3404	4	8825	114.5	126.03	20.07	14.66
Hemoglobin A1c	ADCY4	0.0342756	0.998751	1.38643	10	3537	7.76	6.4	2.67	1.5
Glucose	ANGPTL7	0.0343179	0.998751	6.17952	17	5460	103.53	98.48	22.89	38.49
Systolic Blood Pressure	TRIM45	0.0343429	0.998751	5.31199	30	9212	130.72	126.06	13.41	14.68
Triglycerides	MISP	0.0344273	0.998751	48.7188	8	4721	195.12	136.86	59.87	75.72
HDL Cholesterol	KRT76	0.0344629	0.998751	7.89376	19	4661	58.87	53.82	17.76	15.83
Systolic Blood Pressure	DCD	0.0344911	0.998751	5.44743	40	9202	132.81	126.04	18.81	14.66
Systolic Blood Pressure	MUM1	0.0347012	0.998751	13.1884	5	9237	138	126.07	8.46	14.68
Triglycerides	WBSCR28	0.0347582	0.998751	-46.0208	8	4721	79	137.06	25.62	75.75
White Blood Cell	IQGAP3	0.0347647	0.998751	-0.974369	17	5334	5.97	6.9	2.07	2.12
Systolic Blood Pressure	C20orf12	0.0348403	0.998751	14.892	5	9139	141	126.06	20.36	14.66
Hemoglobin A1c	EPX	0.0352064	0.998751	0.47398	35	3512	6.84	6.4	1.76	1.5
Triglycerides	TMEM44	0.0354752	0.998751	18.2754	56	4673	144.36	136.87	76.64	75.72
Hemoglobin A1c	DHRS4	0.035566	0.998751	1.3392	7	3540	7.73	6.4	2.63	1.5
LDL Cholesterol	APOBEC1	0.0356244	0.998751	-12.0094	28	4646	92.27	104.07	33.53	32.47
Triglycerides	C2orf56	0.035666	0.998751	43.1892	8	4721	166.94	136.91	56.29	75.75
Diastolic Blood Pressure	C6orf97	0.0356748	0.998751	4.23065	18	9224	78.53	74.8	9.93	8.57
LDL Cholesterol	DPP4	0.0357369	0.998751	7.16284	100	4574	111.69	103.83	34.36	32.43
Glucose	PLA2R1	0.0357824	0.998751	-6.23994	43	5270	91.79	98.46	36.43	38.27
White Blood Cell	ZNF642	0.0358728	0.998751	-1.07982	14	5392	5.5	6.89	1.63	2.11
White Blood Cell	CYP2F1	0.035891	0.998751	-1.1215	10	5396	5.5	6.88	1.71	2.11
LDL Cholesterol	UNC50	0.0359051	0.998751	12.1872	33	4172	116.59	103.84	34.08	32.68
White Blood Cell	PLUNC	0.0359208	0.998751	-0.979023	5	5351	5.96	6.88	3.8	2.11
Triglycerides	LIPE	0.0359503	0.998751	-35.259	19	4710	98.71	137.12	39.81	75.8
Diastolic Blood Pressure	KIAA1429	0.0360051	0.998751	6.37446	8	9200	81.56	74.8	10.07	8.57
Systolic Blood Pressure	RPUSD1	0.0362505	0.998751	-6.72693	20	9209	121.22	126.08	12.87	14.68
HDL Cholesterol	DEFA4	0.0363261	0.998751	8.46856	15	4665	59.5	53.83	18.45	15.83
Triglycerides	WDR63	0.0364275	0.998751	35.4017	25	4248	162.24	137.73	97.72	76.18
Hemoglobin A1c	KRT83	0.0365705	0.998751	0.319506	60	3487	6.69	6.4	1.49	1.5
LDL Cholesterol	GNLY	0.0365988	0.998751	-21.9085	10	4664	82.52	104.04	18.46	32.5
HDL Cholesterol	BCS1L	0.0367283	0.998751	-7.09362	11	4669	45.18	53.86	16.05	15.84
HDL Cholesterol	GRAMD1A	0.0367955	0.998751	-7.12439	14	4666	44.82	53.87	12.84	15.84
C Reactive Protein	FAM81B	0.0368297	0.998751	1.8827	9	377	4.9	3.01	2.75	2.38
Systolic Blood Pressure	C11orf65	0.0368969	0.998751	-9.51357	9	9233	114.78	126.08	11.76	14.68
Hemoglobin A1c	SERPINA9	0.0369738	0.998751	-0.726349	7	3494	5.64	6.41	1.13	1.51
Systolic Blood Pressure	LRRC67	0.0371865	0.998751	5.81882	26	9216	131.33	126.06	14.17	14.68
HDL Cholesterol	C16orf78	0.0372922	0.998751	-10.858	8	4521	41.12	53.81	6.94	15.82
Glucose	MMP19	0.0374429	0.998751	11.1013	26	5451	110.63	98.44	36.96	38.45
White Blood Cell	C2orf65	0.0374516	0.998751	-1.05934	14	5327	5.66	6.88	1.72	2.12
Hemoglobin A1c	KCNK17	0.0375259	0.998751	-0.974663	6	3541	5.41	6.4	0.47	1.5
HDL Cholesterol	C19orf59	0.0375602	0.998751	5.30724	37	4643	61.53	53.78	17.82	15.81
HDL Cholesterol	PTCHD3	0.0376878	0.998751	-9.07007	15	4665	47.3	53.87	7.21	15.86
Systolic Blood Pressure	HEATR4	0.0376906	0.998751	-1.47278	331	8911	126.05	126.07	16.27	14.62
White Blood Cell	CRYGN	0.0377201	0.998751	0.692311	46	5360	7.24	6.88	2.69	2.11
Triglycerides	DPEP2	0.0379155	0.998751	59.89	7	4722	207.57	136.86	88.18	75.67
Systolic Blood Pressure	C11orf80	0.0379821	0.998751	10.4045	8	9234	139	126.06	7.44	14.68
Systolic Blood Pressure	MSS51	0.0379936	0.998751	14.9219	5	9237	142.4	126.06	19.31	14.68
LDL Cholesterol	CPB1	0.0380288	0.998751	-12.8159	19	4655	91.22	104.05	38.34	32.46
HDL Cholesterol	ACSBG2	0.0380621	0.998751	4.46569	54	4626	59.98	53.77	17.97	15.8
Diastolic Blood Pressure	FRMPD2	0.0381817	0.998751	10.5749	3	9239	86.67	74.81	13.58	8.57
Triglycerides	USH2A	0.0383834	0.998751	-49.5886	5	4675	68.1	137.22	19.15	75.81
C Reactive Protein	IL19	0.0383935	0.998751	-2.04768	6	414	1.3	3.12	0.95	2.39
Diastolic Blood Pressure	ADPRHL1	0.0384425	0.998751	-8.53843	4	9238	65.5	74.82	5.26	8.57
Hemoglobin A1c	LDLRAD1	0.0385211	0.998751	0.361818	91	3456	6.75	6.39	1.83	1.49
LDL Cholesterol	SMPDL3A	0.038578	0.998751	41.9328	3	4671	147.5	103.97	39.27	32.47
HDL Cholesterol	TGM4	0.0386008	0.998751	-3.35806	74	4606	48.7	53.93	14.08	15.86
White Blood Cell	OCEL1	0.0387066	0.998751	0.367711	151	5206	6.95	6.88	2.22	2.11
Hemoglobin A1c	TMEM44	0.0388364	0.998751	-0.407668	40	3507	6	6.41	1.28	1.5
HDL Cholesterol	CYP11B1	0.0389761	0.998751	-10.9025	7	4592	45.07	53.83	13.16	15.87
White Blood Cell	MST1	0.0390543	0.998751	-1.32909	9	5254	5.83	6.88	1.8	2.12
HDL Cholesterol	GAA	0.0391214	0.998751	11.1528	11	4658	65.73	53.82	25.01	15.8
HDL Cholesterol	QRICH2	0.0394239	0.998751	-4.87141	34	4646	48.47	53.88	13.71	15.85
HDL Cholesterol	SIN3B	0.0395663	0.998751	11.9296	9	4671	65.39	53.82	25.71	15.81
Triglycerides	PMFBP1	0.0396624	0.998751	27.9177	21	4671	171.33	136.89	80.18	75.71
Systolic Blood Pressure	BTN3A3	0.0397356	0.998751	-6.25729	16	9005	118.38	126.14	17.25	14.7
LDL Cholesterol	RGL3	0.0398498	0.998751	24.7384	8	4666	129.31	103.95	39.69	32.46
Hemoglobin A1c	SFTPD	0.0398719	0.998751	-0.998243	5	3542	5.42	6.4	0.54	1.5
Triglycerides	SNX31	0.0398789	0.998751	-22.1713	47	4682	114.26	137.19	55.15	75.88
Glucose	MST1R	0.0400448	0.998751	13.6034	91	5386	111.35	98.28	59.89	37.95
Systolic Blood Pressure	MKNK2	0.0402693	0.998751	12.2265	6	8841	138.75	125.99	12.34	14.59
Glucose	AGMAT	0.040298	0.998751	22.0191	19	5436	120.45	98.37	58.86	38.19
White Blood Cell	PLA1A	0.0404116	0.998751	-0.750704	25	5198	5.78	6.9	1.9	2.12
Triglycerides	MUC17	0.0404625	0.998751	-51.5368	6	4723	97.58	137.01	46.36	75.75
Cholesterol	FAM120B	0.0404981	0.998751	-16.2458	18	4758	171.81	185.62	50.11	38.23
Cholesterol	C12orf42	0.0405659	0.998751	-21.1749	10	4766	162.6	185.61	53.03	38.24
HDL Cholesterol	KBTBD12	0.0405844	0.998751	5.38916	27	4653	61.22	53.8	14.15	15.84
Systolic Blood Pressure	DLEC1	0.0407855	0.998751	11.034	8	9234	139.19	126.06	16.36	14.68
Cholesterol	TMPRSS4	0.0408232	0.998751	18.6938	17	4759	203.5	185.5	34.4	38.29
Hemoglobin A1c	AOC2	0.0409383	0.998751	2.09252	3	3544	8.45	6.4	2.83	1.5
Hemoglobin A1c	BBS1	0.0409955	0.998751	1.1479	5	3536	7.53	6.4	1.61	1.5
Cholesterol	MARCH10	0.04113	0.998751	-43.9463	3	4773	144.67	185.59	15.57	38.28
Hemoglobin A1c	KIAA1875	0.0411686	0.998751	-0.963148	6	3507	5.42	6.4	0.51	1.5
Glucose	PCSK9	0.0415185	0.998751	-14.5985	18	5459	83.22	98.55	15.07	38.49
Diastolic Blood Pressure	PKHD1L1	0.041651	0.998751	-1.19052	209	9033	73.66	74.84	8.42	8.58
HDL Cholesterol	CPB1	0.0417656	0.998751	9.10492	19	4661	65.47	53.8	25.29	15.78
Cholesterol	LRRC67	0.0418198	0.998751	22.9168	13	4763	210.46	185.5	51.75	38.23
Diastolic Blood Pressure	C7orf46	0.0418399	0.998751	-9.49797	3	9239	64.83	74.81	9.28	8.57
Triglycerides	EMR2	0.0418531	0.998751	-61.5216	3	4632	61.5	137.06	11.43	75.74
LDL Cholesterol	BCL2L12	0.0418734	0.998751	13.1688	25	4647	116.7	103.9	31.82	32.45
LDL Cholesterol	SLC44A3	0.041877	0.998751	20.3957	10	4664	123.3	103.95	28.23	32.49
C Reactive Protein	CBLC	0.041902	0.998751	3.42993	3	404	6.57	3.08	3.78	2.36
White Blood Cell	FUT6	0.0419368	0.998751	-0.482226	64	4501	6.27	6.92	1.93	2.11
Systolic Blood Pressure	CLCNKB	0.0420672	0.998751	-13.1628	4	9238	110.62	126.08	13.17	14.68
Hemoglobin A1c	CFTR	0.0420674	0.998751	-0.67786	12	3535	5.7	6.4	0.88	1.5
Triglycerides	FAM83H	0.0422065	0.998751	-61.9134	5	4724	84.2	137.02	24.83	75.74
Systolic Blood Pressure	CRTAP	0.0424095	0.998751	-13.6072	4	9238	112.25	126.08	12.66	14.68
Hemoglobin A1c	KIAA1524	0.0424796	0.998751	0.994513	5	3542	7.4	6.4	1.33	1.5
Cholesterol	DYDC2	0.0425051	0.998751	6.95111	144	4632	190.91	185.4	42.29	38.15
Glucose	NMRAL1	0.0425811	0.998751	-15.5032	15	5462	82.07	98.54	14.33	38.48
Diastolic Blood Pressure	PSG9	0.0426143	0.998751	-1.05666	263	8979	74.46	74.82	8.8	8.57
Systolic Blood Pressure	SLC4A9	0.0427005	0.998751	6.79126	17	9225	132.71	126.06	12.63	14.68
White Blood Cell	ATP2C2	0.0428012	0.998751	-0.586048	49	5357	6.59	6.88	2.02	2.12
White Blood Cell	MAP9	0.0434142	0.998751	1.43664	8	5398	8.14	6.88	1.89	2.11
Glucose	PLEKHG5	0.0434172	0.998751	28.5668	6	5471	126.42	98.47	51.07	38.43
HDL Cholesterol	AVPI1	0.0435132	0.998751	-7.20858	19	4567	48.84	53.89	12.57	15.89
White Blood Cell	IFT122	0.0436429	0.998751	1.84418	5	5401	8.73	6.88	1.47	2.11
LDL Cholesterol	SERPINA10	0.0436657	0.998751	8.2328	58	4616	111.64	103.9	29.19	32.52
Glucose	AC073343.1	0.0437452	0.998751	18.6967	13	5245	118.35	98.31	43.46	38.12
Systolic Blood Pressure	SPATA18	0.0437903	0.998751	-11.285	6	9236	116.92	126.08	14.06	14.68
Systolic Blood Pressure	PLA2G4C	0.0438728	0.998751	4.57179	34	8818	131.49	126.08	12.08	14.67
Cholesterol	MS4A14	0.0439125	0.998751	-9.98652	57	4719	174.01	185.7	36.65	38.29
Systolic Blood Pressure	CLEC11A	0.0443926	0.998751	3.03313	97	9145	130.18	126.03	15.9	14.66
LDL Cholesterol	DHX58	0.0443999	0.998751	11.9472	28	4646	115.39	103.93	31.7	32.48
LDL Cholesterol	CYP2B6	0.0444116	0.998751	21.8352	10	4632	125.1	103.96	42.59	32.43
Diastolic Blood Pressure	DUOX1	0.0446933	0.998751	3.24332	28	9214	78.11	74.8	9.39	8.57
HDL Cholesterol	SAPCD1	0.0448588	0.998751	-10.4416	7	4673	43.5	53.86	10.78	15.84
Triglycerides	CAPN9	0.0451739	0.998751	21.7156	63	4666	161.29	136.63	101.14	75.29
Hemoglobin A1c	C6orf127	0.0455111	0.998751	1.48155	3	3474	7.9	6.4	1.45	1.51
Diastolic Blood Pressure	TRIT1	0.0457058	0.998751	9.89225	3	9239	86.67	74.81	5.77	8.57
Hemoglobin A1c	DYTN	0.0458194	0.998751	0.39994	53	3494	6.8	6.4	1.76	1.5
Diastolic Blood Pressure	SNTG2	0.0458502	0.998751	3.69132	20	9222	79.28	74.8	6.74	8.58
Triglycerides	FGL1	0.045855	0.998751	-35.7612	14	4603	101.36	137.38	46.66	76.07
Cholesterol	RETSAT	0.0459064	0.998751	12.8605	37	4739	197.12	185.47	42.96	38.24
Diastolic Blood Pressure	MAPK15	0.0461044	0.998751	-1.832	85	9157	73.07	74.83	8.19	8.58
LDL Cholesterol	CCDC28A	0.0462543	0.998751	10.1148	41	4633	113.25	103.91	30.65	32.49
Systolic Blood Pressure	ACBD4	0.0464763	0.998751	12.0453	8	9234	136.69	126.06	26.61	14.67
C Reactive Protein	MST1R	0.0466325	0.998751	-1.68452	5	415	1.4	3.12	2.14	2.39
Diastolic Blood Pressure	PSRC1	0.0468069	0.998751	1.09377	231	8980	75.44	74.78	8.05	8.58
Glucose	CCDC14	0.0468916	0.998751	95.3011	3	5420	192.5	98.53	104.27	38.45
Systolic Blood Pressure	KRT75	0.0469033	0.998751	18.976	4	9238	145.12	126.06	37.57	14.66
Cholesterol	MUC17	0.0469125	0.998751	-30.8866	6	4770	153.58	185.6	20.52	38.29
Systolic Blood Pressure	RNFT1	0.047064	0.998751	-7.60509	14	9228	120.29	126.08	13.24	14.68
LDL Cholesterol	ASB10	0.047084	0.998751	-33.1231	3	4671	69.33	104.02	36.25	32.48
Hemoglobin A1c	GAL3ST2	0.0473687	0.998751	-0.654902	17	3530	5.74	6.4	0.77	1.5
Diastolic Blood Pressure	OAS3	0.0474323	0.998751	1.76839	92	9144	76.54	74.79	8.78	8.57
HDL Cholesterol	AMPD1	0.0474876	0.998751	6.73113	19	4661	60.89	53.82	18.25	15.83
White Blood Cell	MFSD9	0.0475311	0.998751	1.77496	5	5401	8.65	6.88	1.45	2.11
Glucose	FCRL6	0.0475311	0.998751	-7.7832	23	5454	91.04	98.53	43.66	38.43
Systolic Blood Pressure	SMPDL3B	0.0475556	0.998751	13.3997	5	9237	138.9	126.06	15.72	14.68
Cholesterol	DPP4	0.0476458	0.998751	7.68585	103	4673	194.54	185.37	40.28	38.22
HDL Cholesterol	C20orf173	0.0476495	0.998751	5.00521	30	4650	60.88	53.8	14.78	15.84
Systolic Blood Pressure	PUS7L	0.0476523	0.998751	-5.7172	23	9219	121.13	126.08	14.55	14.68
Triglycerides	ROBO4	0.0476717	0.998751	27.1691	15	4714	146.73	136.93	61.52	75.77
HDL Cholesterol	ACIN1	0.0477129	0.998751	-8.24476	13	4667	46.5	53.86	11.74	15.85
Triglycerides	ATP13A5	0.0477129	0.998751	-13.3802	104	4625	127.44	137.18	67.97	75.89
Hemoglobin A1c	ERAP1	0.0477362	0.998751	1.06165	14	3533	7.47	6.4	2.52	1.5
LDL Cholesterol	ANGPTL7	0.0477483	0.998751	15.1616	16	4658	118.47	103.95	25.02	32.5
Hemoglobin A1c	PLEKHG5	0.0477831	0.998751	1.33937	5	3542	7.71	6.4	1.98	1.5
Diastolic Blood Pressure	CTSW	0.0478575	0.998751	5.21608	10	9232	80.3	74.81	6.77	8.57
Diastolic Blood Pressure	FAM8A1	0.0480394	0.998751	1.63219	105	9011	76.26	74.77	8.37	8.57
HDL Cholesterol	LRRK2	0.0480932	0.998751	9.71216	9	4671	60.33	53.83	17.26	15.84
Cholesterol	XIRP2	0.0481277	0.998751	16.5904	19	4747	203.03	185.49	29.12	38.3
Diastolic Blood Pressure	SH3BP2	0.0483669	0.998751	-9.19555	3	9239	64.67	74.81	9.02	8.57
White Blood Cell	VWA5B1	0.0484394	0.998751	2.58341	3	5138	9.08	6.9	3.3	2.12
Systolic Blood Pressure	IGHMBP2	0.0485023	0.998751	-15.0914	3	9239	111.83	126.08	14.92	14.68
White Blood Cell	DQX1	0.0486653	0.998751	2.45114	3	5403	9.47	6.88	1.12	2.11
Diastolic Blood Pressure	IGFBPL1	0.0488243	0.998751	-4.46653	14	8570	71.29	74.79	6.73	8.56
LDL Cholesterol	DGAT2	0.0491749	0.998751	-22.0897	8	4666	82.12	104.03	26.65	32.49
Glucose	DGAT2	0.0491916	0.998751	-19.0477	8	5469	79.75	98.53	14.05	38.47
C Reactive Protein	BTNL2	0.0493108	0.998751	-1.51367	9	411	1.6	3.13	1.58	2.39
Diastolic Blood Pressure	RGS22	0.0494291	0.998751	5.4611	9	9233	80	74.81	6.98	8.57
Cholesterol	GUCA1C	0.0494767	0.998751	-15.7514	24	4752	171.17	185.64	28.42	38.32
White Blood Cell	ZNF812	0.0496403	0.998751	0.403268	106	5022	7.05	6.9	2.2	2.12
Glucose	CLEC9A	0.0497087	0.998751	9.35276	36	5441	106.74	98.44	40.62	38.43
LDL Cholesterol	BRCA2	0.0497657	0.998751	11.1557	35	4622	115.1	103.88	36.19	32.45
Systolic Blood Pressure	RAB25	0.0501751	0.998751	13.0216	5	9237	138.6	126.06	16.15	14.68
Cholesterol	SLC25A45	0.0502154	0.998751	9.64106	52	4724	193.55	185.48	30.49	38.36
White Blood Cell	C12orf56	0.0502942	0.998751	2.43534	4	5402	8.95	6.88	4.28	2.11
Hemoglobin A1c	RESP18	0.0503042	0.998751	0.716033	7	3540	7.18	6.4	0.9	1.5
Glucose	EFCAB4B	0.0503092	0.998751	-25.2792	3	5474	72.33	98.51	3.01	38.45
Cholesterol	ZNF277	0.0503138	0.998751	20.9685	13	4763	205.23	185.51	39.35	38.27
Systolic Blood Pressure	C7orf46	0.0506725	0.998751	-15.4147	3	9239	110.33	126.08	8.5	14.68
HDL Cholesterol	CHIA	0.0506766	0.998751	2.54669	129	4551	57.81	53.73	16.16	15.82
LDL Cholesterol	MS4A14	0.0506802	0.998751	-8.33927	56	4618	95.32	104.1	30.62	32.5
Cholesterol	GNLY	0.0509384	0.998751	-24.2266	10	4766	162.3	185.61	17.81	38.3
LDL Cholesterol	KIAA1407	0.0510802	0.998751	-14.8599	17	4396	88.2	103.92	29.53	32.66
Diastolic Blood Pressure	FAM162B	0.0512745	0.998751	-3.5699	22	9220	72.55	74.82	7.02	8.58
Systolic Blood Pressure	NIPSNAP3A	0.0514278	0.998751	1.84649	236	9006	128.93	126	15.44	14.66
Glucose	SLC44A3	0.0514445	0.998751	-17.5726	12	5465	80.33	98.54	10.69	38.48
Triglycerides	FAM179A	0.0515027	0.998751	19.1093	49	4680	142.35	136.91	82.2	75.66
Diastolic Blood Pressure	ALKBH3	0.0515537	0.998751	-7.27952	5	9237	66.8	74.82	2.59	8.57
White Blood Cell	TCEA3	0.0515706	0.998751	-1.15681	11	5395	5.31	6.89	1.34	2.11
Cholesterol	ARIH2	0.0518182	0.998751	33.355	5	4759	219.3	185.54	36.41	38.3
Systolic Blood Pressure	CTC-435M10.3	0.0519116	0.998751	13.8277	6	9182	140	126.04	29.85	14.65
Systolic Blood Pressure	C14orf180	0.0520273	0.998751	13.5332	4	9238	137.38	126.07	7.43	14.68
Glucose	SERPINB10	0.052138	0.998751	-22.1249	6	5471	78.42	98.52	9.49	38.46
LDL Cholesterol	BCS1L	0.0521689	0.998751	21.3175	10	4664	126.4	103.95	39.05	32.46
LDL Cholesterol	LCN2	0.052368	0.998751	16.5794	16	4658	119.62	103.94	40.14	32.45
Hemoglobin A1c	MST1R	0.0527593	0.998751	0.471274	57	3490	6.87	6.39	2.02	1.49
HDL Cholesterol	FBN3	0.0529237	0.998751	17.0917	3	4667	71.83	53.83	12.39	15.84
LDL Cholesterol	NLRP12	0.0529502	0.998751	-6.72701	91	4583	96.76	104.14	29.72	32.53
Diastolic Blood Pressure	SERPINB3	0.053013	0.998751	8.32789	4	9116	84.12	74.8	10.09	8.57
Cholesterol	NLRP12	0.0530362	0.998751	-7.8063	93	4683	175.3	185.77	35.31	38.32
White Blood Cell	DMKN	0.0530823	0.998751	-0.849002	22	5366	5.75	6.88	1.53	2.11
Triglycerides	ANKZF1	0.0532715	0.998751	108.977	4	4725	252.5	136.87	188.71	75.53
LDL Cholesterol	TNNI3K	0.0533646	0.998751	-18.5631	11	4663	85.32	104.04	26.3	32.49
Cholesterol	NLRP4	0.0534721	0.998751	38.0912	4	4772	226.75	185.53	43.81	38.27
Diastolic Blood Pressure	PHYHD1	0.0535086	0.998751	-6.02673	7	9235	67.71	74.82	6.66	8.57
Glucose	C19orf59	0.0536523	0.998751	-7.26218	51	5426	91.32	98.57	29.48	38.52
Triglycerides	BHMT2	0.0537287	0.998751	-20.7645	51	4678	103.63	137.33	43.21	75.93
Hemoglobin A1c	C6orf100	0.0537443	0.998751	-0.678003	19	3447	5.74	6.4	0.6	1.5
Cholesterol	ANO2	0.0538411	0.998751	44.9973	3	4745	233	185.51	54.03	38.29
Hemoglobin A1c	SLC44A3	0.0539177	0.998751	-0.799269	9	3538	5.61	6.4	0.66	1.5
White Blood Cell	UGT2B11	0.0539277	0.998751	-0.524695	24	5108	6.02	6.9	3.34	2.1
Glucose	RP1L1	0.0542779	0.998751	34.1601	8	5165	131.06	98.36	87.82	38.19
Cholesterol	TTLL4	0.0543811	0.998751	-35.4406	4	4761	151.88	185.61	33.83	38.28
Glucose	C12orf72	0.054402	0.998751	11.3827	46	5431	110.21	98.4	46.38	38.36
Diastolic Blood Pressure	AK3	0.0544886	0.998751	-3.932	17	9225	70.94	74.82	7.02	8.58
Glucose	PCDHAC1	0.0544935	0.998751	9.2899	9	5468	106.94	98.49	20.34	38.47
Glucose	UGT2B10	0.0546086	0.998751	9.99814	16	4956	106.5	98.36	34.08	38.2
HDL Cholesterol	MTUS1	0.0548871	0.998751	14.7027	4	4676	66	53.83	18.2	15.84
White Blood Cell	DYDC2	0.0549365	0.998751	0.335489	154	5252	6.97	6.88	2.24	2.11
LDL Cholesterol	ANO7	0.0553366	0.998751	-16.7749	13	4661	88.23	104.04	26.99	32.49
Glucose	FAM179A	0.0554801	0.998751	7.25	57	5420	104.41	98.44	41.77	38.41
LDL Cholesterol	IFIH1	0.0555553	0.998751	17.4114	12	4662	121.67	103.95	25.59	32.49
HDL Cholesterol	LRRC34	0.0556062	0.998751	-3.34752	100	4403	51.52	53.72	13.86	15.63
White Blood Cell	ABCA13	0.0557099	0.998751	-1.09747	8	5379	5.79	6.88	2.08	2.12
Hemoglobin A1c	C11orf40	0.0558461	0.998751	-0.781234	11	3516	5.67	6.41	0.58	1.51
Triglycerides	RESP18	0.0558705	0.998751	60.7683	8	4721	214.44	136.83	111.9	75.6
C Reactive Protein	DYTN	0.0560003	0.998751	-1.34641	5	415	1.89	3.11	3.4	2.38
Hemoglobin A1c	AGPHD1	0.0560157	0.998751	-0.19264	47	3500	6.19	6.4	1.45	1.5
Diastolic Blood Pressure	ZRANB3	0.0560674	0.998751	3.46748	22	9220	79.02	74.8	9.42	8.57
Glucose	OVCH1	0.0562896	0.998751	-14.7042	21	5085	82.81	98.3	12.37	38.2
Glucose	PLUNC	0.0562942	0.998751	45.1544	5	5421	144.7	98.46	78.72	38.41
Diastolic Blood Pressure	SLC14A2	0.0563072	0.998751	2.36173	45	9197	77.13	74.8	8.03	8.58
Glucose	SLC5A9	0.056357	0.998751	7.66528	120	5357	105.29	98.35	47.6	38.21
Diastolic Blood Pressure	AGER	0.056412	0.998751	-3.16551	25	9217	73.08	74.82	9.51	8.57
LDL Cholesterol	ETV3L	0.056473	0.998751	12.7683	23	4651	115.96	103.94	32.62	32.48
Diastolic Blood Pressure	ELSPBP1	0.0567736	0.998751	6.10349	7	9172	81.14	74.8	8.45	8.56
HDL Cholesterol	APOC3	0.0568398	0.998751	9.31081	9	4671	65.89	53.82	14	15.84
HDL Cholesterol	PNPLA1	0.0569332	0.998751	-3.14563	99	4581	48.66	53.96	11.92	15.9
Hemoglobin A1c	DYDC2	0.0569669	0.998751	0.361061	111	3436	6.75	6.39	1.89	1.49
Hemoglobin A1c	DPEP2	0.0570893	0.998751	0.729963	7	3540	7.11	6.4	0.97	1.5
Hemoglobin A1c	SULT1C3	0.0571612	0.998751	0.240264	78	3469	6.64	6.4	1.52	1.5
Cholesterol	MYOF	0.0572186	0.998751	41.9103	3	4773	227	185.54	16.64	38.28
Cholesterol	NR1I3	0.0572854	0.998751	38.0245	4	4772	223	185.53	50.23	38.27
Glucose	ZNF577	0.0574009	0.998751	-22.7528	7	5470	80.57	98.52	11.08	38.47
Systolic Blood Pressure	SAPCD1	0.0574942	0.998751	10.0601	9	9233	134.5	126.06	21.36	14.67
Diastolic Blood Pressure	EMR2	0.0576521	0.998751	-5.61948	8	9079	69.25	74.81	6.28	8.56
Triglycerides	TGM4	0.057679	0.998751	19.3008	74	4655	169.47	136.45	95.26	75.28
Systolic Blood Pressure	CMTM4	0.0577603	0.998751	-10.1799	6	9236	113.83	126.08	13.89	14.68
Diastolic Blood Pressure	TMEM45A	0.0578354	0.998751	-3.95517	16	9226	70.31	74.82	7.38	8.57
HDL Cholesterol	AGMO	0.0578474	0.998751	10.1816	10	4670	65.35	53.82	21.35	15.82
Systolic Blood Pressure	MS4A14	0.058042	0.998751	-2.95263	83	9159	124.28	126.09	14.4	14.68
Hemoglobin A1c	C6orf27	0.0581536	0.998751	1.10341	9	3537	7.53	6.4	2.57	1.5
Triglycerides	TMEM231	0.0581851	0.998751	75.2337	3	4726	219.17	136.91	22.97	75.72
Cholesterol	ZAN	0.05819	0.998751	-7.53254	104	4517	178.93	185.79	32.11	38.33
White Blood Cell	AGPHD1	0.0582453	0.998751	0.520137	66	5340	7.65	6.87	2.15	2.11
Triglycerides	PLEKHG5	0.0582959	0.998751	70.9174	6	4723	213.08	136.87	125.49	75.62
Systolic Blood Pressure	C17orf67	0.0585219	0.998751	3.05658	75	9167	130.21	126.04	14.45	14.68
White Blood Cell	WDR96	0.0585331	0.998751	2.27901	3	5403	8.93	6.88	1.86	2.11
Glucose	ACOT11	0.0586946	0.998751	40.4487	6	5471	139.5	98.45	88.74	38.35
LDL Cholesterol	FCRL2	0.0589891	0.998751	24.2172	6	4668	126.17	103.97	13.08	32.5
Cholesterol	MIB2	0.0591498	0.998751	22.7791	11	4765	211.64	185.5	52.4	38.24
Systolic Blood Pressure	PSG9	0.0594112	0.998751	-1.69091	263	8979	125.56	126.09	14.42	14.69
Triglycerides	YIPF7	0.0594131	0.998751	-18.663	37	4692	109.55	137.18	64.21	75.78
Triglycerides	TMED3	0.0594942	0.998751	49.5181	14	4715	201.32	136.77	131.27	75.44
LDL Cholesterol	ACSM3	0.059635	0.998751	-4.26204	232	4442	99.8	104.21	29.98	32.6
Systolic Blood Pressure	OVCH1	0.0596496	0.998751	-5.12633	32	8633	121.84	125.97	11.08	14.61
Systolic Blood Pressure	SELENBP1	0.0597298	0.998751	10.9945	6	9236	137.67	126.06	12.47	14.68
Glucose	OARD1	0.0598363	0.998751	-17.7687	13	5464	79.81	98.54	6.12	38.48
Glucose	C14orf2	0.0599077	0.998751	0.238049	10	4972	98.5	98.51	56.23	38.42
Glucose	MSS51	0.0599546	0.998751	82.3176	3	5474	180.67	98.45	115.68	38.35
Diastolic Blood Pressure	CD1B	0.0600281	0.998751	-2.63213	37	9205	72.12	74.82	7.07	8.58
Cholesterol	USH2A	0.0600685	0.998751	-31.975	5	4722	155.1	185.63	18.86	38.32
LDL Cholesterol	CCDC57	0.0604384	0.998751	-16.4802	13	4661	86.96	104.04	29.46	32.49
Systolic Blood Pressure	MAPK15	0.0605025	0.998751	-3.15242	85	9157	123.32	126.1	12.69	14.7
Glucose	C18orf54	0.0605135	0.998751	-25.2661	4	5473	76.5	98.52	5.52	38.46
Triglycerides	CES3	0.0606483	0.998751	-40.1124	11	4718	88.91	137.08	24.44	75.77
LDL Cholesterol	TMEM14B	0.0606896	0.998751	13.7036	17	4644	116.87	103.9	24.28	32.42
Triglycerides	FUCA1	0.0609136	0.998751	35.1635	9	4685	161.61	137.07	63	75.71
Diastolic Blood Pressure	GAA	0.0611821	0.998751	3.23527	24	9179	78.96	74.81	8.85	8.58
Triglycerides	PPEF2	0.0612506	0.998751	18.7704	73	4269	146.77	137.69	91.55	75.89
Systolic Blood Pressure	CYP2C19	0.0613761	0.998751	12.8364	4	9238	137.25	126.07	2.99	14.68
Systolic Blood Pressure	PSG8	0.0614851	0.998751	-3.63337	40	9033	124.33	126.07	17.93	14.67
HDL Cholesterol	C4orf29	0.0614965	0.998751	-14.23	3	4677	39.67	53.85	11.72	15.84
Triglycerides	AC025287.1	0.0615249	0.998751	36.3702	11	4547	169.18	137.47	79.92	75.83
Glucose	CROT	0.0615951	0.998751	-15.999	10	5467	81.4	98.53	13.05	38.47
HDL Cholesterol	ABCA13	0.0617336	0.998751	10.2266	7	4655	62	53.83	16.96	15.85
Diastolic Blood Pressure	ALS2CL	0.0617591	0.998751	3.9687	16	9226	78.41	74.8	9.08	8.57
White Blood Cell	TRPM4	0.0619878	0.998751	-0.692231	31	5375	6.1	6.89	1.82	2.12
Triglycerides	TTLL9	0.0620306	0.998751	-49.7847	3	4726	91.33	136.99	57.5	75.73
Cholesterol	AKNAD1	0.0623364	0.998751	17.0286	17	4759	201.18	185.51	34.35	38.29
LDL Cholesterol	MMP19	0.0623522	0.998751	-12.5113	25	4649	91.66	104.06	24.8	32.51
LDL Cholesterol	SPEF2	0.062443	0.998751	35.3061	3	4649	138	103.95	18.86	32.47
Systolic Blood Pressure	PUSL1	0.0624509	0.998751	-14.7226	3	9239	110.5	126.08	8.41	14.68
HDL Cholesterol	C12orf42	0.062482	0.998751	-7.7457	10	4670	47.95	53.86	14.28	15.84
C Reactive Protein	GPR111	0.0625202	0.998751	1.10201	11	405	4.12	3.08	1.68	2.4
Cholesterol	C20orf185	0.062528	0.998751	12.526	37	4734	198.49	185.46	47.36	38.19
HDL Cholesterol	EXOC3L1	0.0625857	0.998751	5.77843	20	4660	57.6	53.83	15.64	15.84
LDL Cholesterol	TMPRSS4	0.0631983	0.998751	13.9364	17	4657	117.98	103.94	24.4	32.5
LDL Cholesterol	CYP2C19	0.0632521	0.998751	-29.9033	4	4670	75.25	104.02	14.59	32.49
Systolic Blood Pressure	NOB1	0.0632688	0.998751	17.7563	3	9237	143.83	126.07	27.99	14.68
Glucose	AAED1	0.063313	0.998751	-18.6259	11	5442	79.91	98.57	8.12	38.52
Triglycerides	MYOM2	0.0633301	0.998751	-43.4642	12	4717	111.21	137.03	42.38	75.78
LDL Cholesterol	ERAP1	0.063406	0.998751	11.9485	23	4651	114.74	103.94	30.12	32.49
LDL Cholesterol	MARCH10	0.0635402	0.998751	-34.3447	3	4671	70.67	104.02	5.13	32.49
HDL Cholesterol	HOOK2	0.0635432	0.998751	-13.5709	4	4672	40.12	53.86	4.09	15.85
HDL Cholesterol	ACSM2B	0.0636228	0.998751	-9.93063	8	4568	43.75	53.82	7.81	15.85
Cholesterol	EEFSEC	0.0637632	0.998751	35.9581	4	4756	219	185.54	42.76	38.3
HDL Cholesterol	STEAP4	0.0637931	0.998751	-6.12367	12	4402	50.25	53.78	15.72	15.9
White Blood Cell	A2ML1	0.0638306	0.998751	0.254832	211	4768	6.81	6.91	2.06	2.11
HDL Cholesterol	CMPK2	0.064005	0.998751	14.5866	5	4675	70.5	53.83	23.61	15.82
White Blood Cell	C5orf34	0.0641436	0.998751	2.19741	4	5402	9.29	6.88	2.58	2.11
Cholesterol	GFRA4	0.0641501	0.998751	-40.0264	3	4773	148.17	185.59	15.22	38.29
Diastolic Blood Pressure	C16orf89	0.064353	0.998751	4.6772	12	9230	77.71	74.81	12.36	8.57
Cholesterol	IFIH1	0.0643789	0.998751	19.8272	13	4763	207.85	185.5	39.05	38.27
Triglycerides	PRAMEF2	0.064467	0.998751	-12.0236	137	4547	136.62	137.19	76.42	75.9
Glucose	CD1B	0.0644871	0.998751	-5.76895	23	5454	92.48	98.52	42.13	38.43
HDL Cholesterol	KCNK17	0.0645952	0.998751	11.6526	7	4673	63.79	53.83	18.01	15.83
Triglycerides	CYP2J2	0.0652366	0.998751	56.889	4	4725	177.88	136.93	70.58	75.73
LDL Cholesterol	MYH15	0.0652556	0.998751	5.52687	116	4558	109.05	103.87	32.43	32.48
LDL Cholesterol	CATSPERG	0.0652859	0.998751	31.152	4	4670	136.88	103.97	32.28	32.48
Triglycerides	CEACAM4	0.0653673	0.998751	-41.1481	7	4722	80.86	137.05	33.35	75.74
White Blood Cell	SLC10A2	0.0654964	0.998751	-1.12582	8	5363	5.54	6.88	1.97	2.11
White Blood Cell	DDX10	0.0656154	0.998751	-1.15704	8	5398	5.28	6.88	1.69	2.11
Triglycerides	RPL3L	0.0656321	0.998751	38.1378	12	4717	179.79	136.85	79.68	75.69
White Blood Cell	CWH43	0.0656669	0.998751	-0.737353	31	4915	6.35	6.89	1.68	2.12
HDL Cholesterol	C12orf74	0.0657558	0.998751	14.0418	7	4673	70.86	53.82	31.43	15.8
White Blood Cell	IGFL1	0.0660203	0.998751	2.02085	4	5371	8.68	6.89	2.9	2.11
Diastolic Blood Pressure	BCL2L12	0.0661833	0.998751	2.54045	39	9199	78.12	74.8	9.88	8.56
White Blood Cell	GCFC2	0.0662095	0.998751	2.1565	3	5403	8.98	6.88	0.84	2.11
Systolic Blood Pressure	MMRN1	0.0662546	0.998751	12.9226	5	9237	140.1	126.06	19.44	14.68
Diastolic Blood Pressure	SLC38A6	0.0663224	0.998751	-7.50162	4	9188	68.88	74.81	10.57	8.57
Triglycerides	TACR2	0.066541	0.998751	-31.0261	17	4712	110.79	137.06	58.34	75.77
White Blood Cell	HMGCS2	0.066847	0.998751	-1.73341	4	5402	4.76	6.88	0.88	2.11
Diastolic Blood Pressure	CLEC4A	0.0670232	0.998751	-1.71779	81	9161	73.71	74.82	8.7	8.57
Hemoglobin A1c	NEIL1	0.0672146	0.998751	-0.450889	20	3527	5.93	6.4	1.22	1.5
LDL Cholesterol	ZMYND17	0.0672476	0.998751	-26.3188	4	4670	78.35	104.02	38.03	32.48
Diastolic Blood Pressure	SPAG4	0.0673329	0.998751	8.95047	3	9239	84	74.81	5.29	8.57
Diastolic Blood Pressure	KIAA1407	0.0673497	0.998751	-2.73549	32	8589	72.38	74.84	7.52	8.59
Diastolic Blood Pressure	TTC12	0.067394	0.998751	-2.51513	33	9209	70.33	74.83	9.84	8.57
HDL Cholesterol	PYHIN1	0.0674829	0.998751	11.4681	7	4673	67.57	53.82	22.52	15.82
Glucose	CCDC147	0.067522	0.998751	-8.48386	18	5459	89.86	98.53	38.72	38.45
LDL Cholesterol	MST1R	0.0675743	0.998751	7.11635	79	4595	110.24	103.89	37.57	32.39
Glucose	CAPN11	0.0679222	0.998751	17.3185	11	5466	114.77	98.47	41.96	38.44
Diastolic Blood Pressure	DOCK1	0.0680527	0.998751	-1.46058	108	9134	73.61	74.83	8.92	8.57
Triglycerides	CPA6	0.0681804	0.998751	-31.5121	15	4714	102.77	137.07	47.06	75.78
Systolic Blood Pressure	SLC2A8	0.068192	0.998751	4.43416	30	9212	129.22	126.06	12.43	14.69
Systolic Blood Pressure	IL17F	0.0682089	0.998751	11.2488	5	9237	136.4	126.07	8.62	14.68
LDL Cholesterol	TACC1	0.0682455	0.998751	-25.6367	5	4637	78.8	104.04	24.62	32.48
Glucose	PLSCR2	0.0682626	0.998751	-25.4172	3	5474	73.67	98.51	5.51	38.45
Diastolic Blood Pressure	CCL24	0.0684986	0.998751	-6.32483	6	9236	69.17	74.81	4.45	8.58
Hemoglobin A1c	FAM151B	0.0685659	0.998751	0.372217	20	3527	6.75	6.4	1.24	1.5
Cholesterol	ZNF229	0.0687601	0.998751	10.3485	43	4733	194.78	185.48	37.19	38.29
Systolic Blood Pressure	C3orf32	0.0694613	0.998751	10.8617	6	9236	137.5	126.06	14.57	14.68
HDL Cholesterol	DBT	0.0695311	0.998751	-10.852	6	4674	45.08	53.86	11.07	15.84
Systolic Blood Pressure	FASTKD1	0.0695609	0.998751	2.11582	139	9103	127.7	126.05	14.22	14.69
Hemoglobin A1c	DCD	0.0695937	0.998751	0.562151	20	3527	6.96	6.4	1.71	1.5
Glucose	UMOD	0.0695939	0.998751	-21.8034	3	5447	74.67	98.53	12.34	38.51
White Blood Cell	PXDNL	0.0695951	0.998751	-0.252706	169	4768	6.72	6.89	2.07	2.11
Cholesterol	CATSPERG	0.0696873	0.998751	34.8234	4	4772	224.5	185.53	26.36	38.28
HDL Cholesterol	ABCC6	0.069978	0.998751	13.4127	8	4672	68.38	53.82	36.77	15.78
LDL Cholesterol	MYOM3	0.0702038	0.998751	22.9574	8	4666	127.05	103.96	43.95	32.46
HDL Cholesterol	SCEL	0.0703283	0.998751	-6.31312	11	4669	47.18	53.86	18.91	15.83
White Blood Cell	ACSBG2	0.0704495	0.998751	-0.418262	57	5349	6.2	6.89	1.97	2.12
Cholesterol	AGER	0.0704738	0.998751	17.7017	15	4761	199.6	185.52	39.11	38.28
Systolic Blood Pressure	HMGCS2	0.0705179	0.998751	10.4008	6	9236	137.92	126.06	10.16	14.68
Cholesterol	TNNI3K	0.0706431	0.998751	-20.1607	11	4765	165.59	185.61	35.94	38.28
Systolic Blood Pressure	CD207	0.0708074	0.998751	-4.82848	15	9227	120.03	126.08	19.34	14.67
Triglycerides	ARHGEF38	0.0709355	0.998751	-36.6932	15	4714	112.43	137.04	51.03	75.78
Diastolic Blood Pressure	ERCC3	0.0710253	0.998751	-3.54253	18	9224	71.14	74.82	7.98	8.57
White Blood Cell	CAPN11	0.0711658	0.998751	1.1302	11	5395	7.68	6.88	2.36	2.11
HDL Cholesterol	USP45	0.0713144	0.998751	-2.96579	116	4564	50.45	53.93	12.31	15.91
HDL Cholesterol	C6orf127	0.0713924	0.998751	13.3621	4	4588	67.75	53.81	12.12	15.87
White Blood Cell	GOT1L1	0.0714742	0.998751	0.795288	20	5386	7.74	6.88	2.01	2.11
Glucose	PSG5	0.0716327	0.998751	11.8732	48	5429	109.36	98.4	52.64	38.29
LDL Cholesterol	C16orf78	0.0717586	0.998751	21.041	8	4515	122.31	103.97	34.96	32.58
Glucose	CROCC	0.0721113	0.998751	-22.7816	3	5441	74.33	98.54	11.02	38.52
Glucose	TXNDC3	0.0721556	0.998751	9.02292	23	5454	106.8	98.46	38.05	38.45
White Blood Cell	LSG1	0.072217	0.998751	-1.94554	3	5403	5.33	6.88	2	2.11
Systolic Blood Pressure	CTSF	0.0722535	0.998751	10.5169	6	9236	138	126.06	12.41	14.68
Cholesterol	RAD18	0.0723928	0.998751	17.5234	15	4761	201.4	185.51	36.24	38.29
Cholesterol	SPACA7	0.0723928	0.998751	17.5234	15	4761	201.4	185.51	36.24	38.29
Hemoglobin A1c	CYP2J2	0.0724426	0.998751	1.32596	4	3543	7.74	6.4	2.15	1.5
Cholesterol	LRTM1	0.0724781	0.998751	33.7818	4	4772	219.5	185.54	25.74	38.28
HDL Cholesterol	SLC5A11	0.0725013	0.998751	11.6922	5	4675	64.9	53.83	14.63	15.84
Diastolic Blood Pressure	C6orf25	0.07251	0.998751	-2.43749	40	9202	73.1	74.82	7.94	8.58
HDL Cholesterol	MMP3	0.0726647	0.998751	-15.5903	3	4677	42.5	53.85	4.77	15.84
Diastolic Blood Pressure	PLEKHG4	0.0726921	0.998751	8.8627	3	9239	84.67	74.81	7.51	8.57
Triglycerides	IGFL1	0.0729455	0.998751	-41.0262	5	4694	84.4	137.2	42.82	75.85
Hemoglobin A1c	VNN2	0.073205	0.998751	0.944147	6	3541	7.37	6.4	1.56	1.5
Glucose	APAF1	0.0732267	0.998751	-18.2837	5	5472	78	98.52	13.86	38.46
Systolic Blood Pressure	NSMAF	0.0732377	0.998751	-14.5001	3	9181	113.17	126.05	8.81	14.68
LDL Cholesterol	C12orf77	0.0733137	0.998751	5.02858	156	4518	108.6	103.84	35	32.39
Diastolic Blood Pressure	PTH2R	0.0734886	0.998751	1.2452	147	9095	75.73	74.8	8.34	8.58
HDL Cholesterol	MNDA	0.0735366	0.998751	-8.16278	11	4669	45.68	53.86	11.34	15.85
Hemoglobin A1c	CHI3L2	0.0735735	0.998751	-0.89912	7	3540	5.51	6.4	0.37	1.5
Glucose	MIB2	0.0739191	0.998751	5.45459	20	5457	102.6	98.48	29.08	38.48
Diastolic Blood Pressure	TTC31	0.0739518	0.998751	5.31389	9	9233	80.56	74.81	12.8	8.57
Triglycerides	IDO2	0.0739613	0.998751	-11.7036	67	4662	109.78	137.35	69.09	75.75
Triglycerides	ELMO3	0.0739916	0.998751	22.4205	22	4707	151.59	136.89	70.73	75.75
Diastolic Blood Pressure	C12orf56	0.0740173	0.998751	-7.22643	4	9238	69.38	74.81	12.32	8.57
Glucose	ACOT8	0.0741312	0.998751	23.6735	6	5432	123.75	98.55	46.72	38.54
Cholesterol	MYH15	0.0745323	0.998751	5.86634	120	4656	190.24	185.44	34.88	38.37
Systolic Blood Pressure	TMPRSS4	0.0746063	0.998751	5.54881	23	9219	132.8	126.05	16.58	14.67
White Blood Cell	PNPLA1	0.0747796	0.998751	0.34357	106	5300	7.45	6.87	2.12	2.11
Cholesterol	ZNF442	0.0749709	0.998751	-5.894	129	4647	178.48	185.76	37.29	38.3
Diastolic Blood Pressure	IL33	0.0750115	0.998751	-8.58263	3	9239	68	74.81	6.93	8.57
Systolic Blood Pressure	LRRC34	0.075043	0.998751	-1.98443	169	8772	125.57	126	14.92	14.69
Diastolic Blood Pressure	FAM132A	0.0750588	0.998751	1.44507	103	9139	77.12	74.79	8	8.58
White Blood Cell	ASIC5	0.0751404	0.998751	-1.91748	3	5403	5.57	6.88	1.99	2.11
Systolic Blood Pressure	ZNF175	0.0752876	0.998751	-12.231	3	9106	113.67	126.06	21.22	14.64
White Blood Cell	TRIB3	0.0753628	0.998751	0.953204	17	5389	7.97	6.88	2.38	2.11
White Blood Cell	CPM	0.0754547	0.998751	-0.572446	36	5370	5.96	6.89	1.9	2.11
HDL Cholesterol	FAM83H	0.0755537	0.998751	11.2709	5	4675	64.5	53.83	11.52	15.84
Systolic Blood Pressure	SCN10A	0.0757418	0.998751	10.8173	6	9236	135.5	126.07	16.34	14.68
LDL Cholesterol	NLRP4	0.0757498	0.998751	31.0833	4	4670	136.5	103.97	44.88	32.47
White Blood Cell	AC025287.1	0.0758138	0.998751	-0.877368	14	5203	5.79	6.9	1.86	2.12
Glucose	RHD	0.0758388	0.998751	-4.31564	211	5196	93.6	98.68	31.62	38.61
Cholesterol	ALPK2	0.0758789	0.998751	30.0733	5	4771	213.4	185.54	32.52	38.28
LDL Cholesterol	KCNK17	0.0760033	0.998751	23.4899	7	4667	126.86	103.96	46.28	32.46
HDL Cholesterol	GSTO2	0.0760047	0.998751	-15.6467	3	4677	41	53.85	3.97	15.84
LDL Cholesterol	ARIH2	0.0760598	0.998751	25.6346	5	4658	129.6	103.97	25.53	32.51
Diastolic Blood Pressure	EMR3	0.0761796	0.998751	5.23449	8	9234	80.88	74.81	6.86	8.57
Triglycerides	LEPRE1	0.0762812	0.998751	19.6043	17	4712	139.56	136.95	58.76	75.79
Diastolic Blood Pressure	LAMB4	0.0763242	0.998751	-1.23192	149	9093	74.28	74.82	8.78	8.57
Cholesterol	GZMM	0.0764092	0.998751	-7.23736	77	4699	180.18	185.65	40.66	38.25
White Blood Cell	FCRL3	0.0764358	0.998751	-0.48148	48	5349	6.29	6.89	2.1	2.11
LDL Cholesterol	CORO7	0.0764803	0.998751	-17.9128	10	4553	86.75	103.99	27.49	32.32
Glucose	CD33	0.0765057	0.998751	-5.62195	105	5086	92.08	98.67	31.65	38.63
White Blood Cell	TMPRSS11D	0.076511	0.998751	-1.00781	10	5396	5.39	6.88	1.89	2.11
Hemoglobin A1c	AC073343.1	0.0765469	0.998751	0.920104	9	3383	7.32	6.4	2.07	1.5
Diastolic Blood Pressure	C8orf76	0.0766102	0.998751	7.51263	4	9208	82.5	74.81	7.78	8.57
White Blood Cell	GRK4	0.0766404	0.998751	0.433626	104	5302	7.64	6.87	2.3	2.11
Diastolic Blood Pressure	ACBD4	0.0766556	0.998751	5.15951	8	9234	79.25	74.81	5.87	8.58
HDL Cholesterol	SLC22A2	0.0767405	0.998751	-13.6873	3	4677	36.33	53.86	3.21	15.84
Glucose	ZBBX	0.0768332	0.998751	-16.6809	16	5461	82.5	98.55	10.03	38.49
C Reactive Protein	DPY19L4	0.076971	0.998751	2.19093	4	416	5.39	3.08	2.28	2.38
HDL Cholesterol	LRRC29	0.077107	0.998751	4.23864	80	4573	56.47	53.78	19.4	15.74
Diastolic Blood Pressure	FCRL3	0.0772628	0.998751	1.68453	79	9152	76.83	74.79	8.86	8.57
Hemoglobin A1c	TMPRSS4	0.0773214	0.998751	0.576884	14	3533	6.98	6.4	1.66	1.5
Hemoglobin A1c	ZFP91	0.0773885	0.998751	-0.277915	64	3483	6.1	6.41	1.35	1.5
Cholesterol	DCLRE1A	0.0775114	0.998751	-10.259	43	4733	176.5	185.65	35.98	38.3
LDL Cholesterol	AGMO	0.0775606	0.998751	-17.9427	10	4664	84.92	104.04	26.81	32.49
Diastolic Blood Pressure	PRIMPOL	0.0777937	0.998751	-1.34775	114	8786	73.91	74.78	9.42	8.54
Cholesterol	LCN2	0.0778569	0.998751	17.2549	16	4760	201.59	185.51	45.12	38.26
Diastolic Blood Pressure	UGGT2	0.0778626	0.998751	3.83035	15	9227	78	74.81	8.37	8.57
Cholesterol	RAD51L1	0.0780559	0.998751	39.6786	3	4773	228.67	185.54	34.03	38.28
Systolic Blood Pressure	DHDH	0.0781826	0.998751	10.3327	6	9236	140.42	126.06	8.92	14.68
White Blood Cell	LRRC29	0.0782147	0.998751	-0.383202	86	5284	6.66	6.89	2.02	2.12
C Reactive Protein	NLRP14	0.0782643	0.998751	1.09531	11	409	4.03	3.07	1.9	2.4
Hemoglobin A1c	SUMF2	0.0783221	0.998751	0.673438	8	3255	7.08	6.41	1.36	1.52
Cholesterol	DGAT2	0.0783288	0.998751	-24.2303	8	4768	161.56	185.6	19.87	38.3
HDL Cholesterol	AKR1B10	0.0783521	0.998751	13.7995	4	4676	71.75	53.83	14.31	15.83
HDL Cholesterol	C1orf168	0.0783818	0.998751	6.05279	16	4664	57.62	53.83	15.2	15.84
LDL Cholesterol	NQO1	0.0787999	0.998751	4.13266	189	4474	107.36	103.86	31.05	32.56
Cholesterol	CHIA	0.0788308	0.998751	5.445	130	4646	190.45	185.43	33.99	38.39
LDL Cholesterol	TMPRSS12	0.078843	0.998751	-27.4242	4	4670	77	104.02	23.32	32.49
White Blood Cell	EPS8L2	0.0791054	0.998751	2.34471	3	5255	9.53	6.88	1.63	2.11
Triglycerides	HABP2	0.0796028	0.998751	-29.4974	17	4712	112.47	137.05	49.18	75.8
Cholesterol	GCA	0.0796418	0.998751	17.9367	13	4746	201.27	185.49	33.68	38.28
Diastolic Blood Pressure	ISM2	0.0796915	0.998751	6.08275	6	9236	80.5	74.81	9.2	8.57
Cholesterol	CPM	0.0798118	0.998751	-10.8701	37	4739	173	185.66	35.13	38.3
Diastolic Blood Pressure	ACIN1	0.0798612	0.998751	2.50598	33	9209	78.33	74.8	7.25	8.58
Glucose	ALDH3B2	0.0798836	0.998751	39.0769	4	5435	140	98.42	69.1	38.42
Triglycerides	NPHP1	0.0799258	0.998751	-50.5752	8	4697	102.75	137.02	28.07	75.76
Cholesterol	SLC44A3	0.0800159	0.998751	20.2644	10	4766	202.3	185.53	29.14	38.3
Triglycerides	NMRAL1	0.0801054	0.998751	-27.8971	14	4715	97.04	137.08	46.54	75.77
White Blood Cell	METTL2B	0.0802353	0.998751	-1.44533	5	5401	5.04	6.88	1.41	2.11
C Reactive Protein	PDE4DIP	0.0803339	0.998751	-0.960317	12	408	2.16	3.13	2.69	2.38
Cholesterol	SLC6A18	0.0803478	0.998751	21.0549	11	4765	206.5	185.52	47.39	38.26
Cholesterol	MRPL28	0.0804747	0.998751	18.5432	13	4763	202.19	185.52	39.07	38.28
Diastolic Blood Pressure	MARCO	0.0806986	0.998751	-3.87062	14	9228	71.29	74.82	8.81	8.57
LDL Cholesterol	HSD17B2	0.0808175	0.998751	-31.7099	3	4671	72.33	104.02	17.95	32.49
HDL Cholesterol	CPA4	0.0808842	0.998751	-5.31254	20	4660	46.38	53.88	13.61	15.84
HDL Cholesterol	CD36	0.0810718	0.998751	4.16439	52	4628	59.55	53.78	18.2	15.8
Hemoglobin A1c	UGGT2	0.0810829	0.998751	-1.02475	4	3543	5.35	6.4	0.21	1.5
Hemoglobin A1c	TMEM45A	0.0811689	0.998751	0.768034	5	3542	7.14	6.4	1.03	1.5
Glucose	DPY19L2	0.081343	0.998751	-5.1301	106	5371	93.06	98.61	32.21	38.56
Cholesterol	TMEM231	0.0815162	0.998751	40.582	3	4773	227.5	185.54	61.17	38.26
Hemoglobin A1c	PCK2	0.0818232	0.998751	-0.901195	3	3530	5.47	6.4	1.05	1.5
Cholesterol	EPB42	0.0820205	0.998751	21.0404	11	4765	207.05	185.51	48.98	38.25
Triglycerides	PRKD1	0.0822387	0.998751	-40.0876	5	4724	75.9	137.03	33.38	75.73
C Reactive Protein	MYOM2	0.0822464	0.998751	2.72589	3	417	5.47	3.08	3.5	2.38
White Blood Cell	LEPRE1	0.0823084	0.998751	-0.79729	17	5389	5.63	6.89	1.65	2.11
LDL Cholesterol	TRPM4	0.0823582	0.998751	11.2094	27	4647	115.46	103.93	34.71	32.47
Diastolic Blood Pressure	OVCH1	0.0825111	0.998751	-2.61064	32	8633	72.8	74.77	7.75	8.54
LDL Cholesterol	ZNF642	0.0825721	0.998751	-14.7827	14	4660	89.64	104.04	29.53	32.49
Diastolic Blood Pressure	TAS1R1	0.0826108	0.998751	-1.60589	90	9152	73.79	74.82	7.38	8.59
HDL Cholesterol	UNC50	0.0826287	0.998751	-4.81047	33	4176	49.92	53.82	12.93	15.72
Diastolic Blood Pressure	EME2	0.0827021	0.998751	1.81736	63	9179	76.59	74.8	7.94	8.58
Glucose	CES5A	0.0829459	0.998751	-22.4215	3	5474	75.33	98.51	11.59	38.45
C Reactive Protein	CNKSR1	0.0830333	0.998751	1.97174	5	415	4.99	3.08	3.16	2.37
Hemoglobin A1c	RPL3L	0.0831102	0.998751	-0.771648	10	3537	5.63	6.4	0.47	1.5
Triglycerides	PYHIN1	0.0831108	0.998751	-31.9046	7	4722	87.93	137.04	48.18	75.74
Triglycerides	MRPL28	0.0831217	0.998751	31.3668	13	4716	148.54	136.93	79.6	75.72
Hemoglobin A1c	CCDC155	0.0831568	0.998751	0.95866	5	3521	7.34	6.4	1.58	1.5
Glucose	SLC26A10	0.0834304	0.998751	8.80978	16	5461	106.38	98.48	32.53	38.46
Glucose	VNN2	0.0834315	0.998751	21.0329	6	5471	121.08	98.47	43.54	38.44
LDL Cholesterol	SLC5A11	0.0835342	0.998751	25.2452	5	4669	128.4	103.97	29.89	32.48
Cholesterol	C12orf77	0.0835662	0.998751	5.4813	158	4618	189.64	185.42	39.96	38.23
Systolic Blood Pressure	MYLK2	0.0836135	0.998751	13.1251	4	9010	140.62	126.05	15.9	14.67
Systolic Blood Pressure	ZCCHC4	0.0836671	0.998751	6.83692	11	9231	132.68	126.06	9.02	14.69
Triglycerides	PAPSS1	0.0842372	0.998751	-54.3692	3	4726	102.83	136.98	77.61	75.73
Cholesterol	SHQ1	0.0846609	0.998751	-12.0084	31	4745	172.84	185.65	32.48	38.31
Systolic Blood Pressure	MLF1	0.0847391	0.998751	-11.0574	5	9237	114.4	126.08	6.88	14.68
Triglycerides	MARCH10	0.0847986	0.998751	-59.0097	3	4726	77.83	137	33.84	75.73
LDL Cholesterol	SH2D3A	0.0849381	0.998751	15.2694	12	4662	119.54	103.96	24.06	32.5
Hemoglobin A1c	STOX1	0.0849907	0.998751	0.333962	26	3521	6.73	6.4	1.48	1.5
LDL Cholesterol	GML	0.0850028	0.998751	-4.5738	151	4523	99.23	104.15	31.16	32.52
Triglycerides	KRT74	0.085067	0.998751	-13.9736	46	4668	125.42	137.11	78.29	75.68
HDL Cholesterol	CACNA2D4	0.0851117	0.998751	7.7213	13	4667	60.35	53.83	19.47	15.83
LDL Cholesterol	AXL	0.0851141	0.998751	15.5247	12	4662	119.33	103.96	25.95	32.49
White Blood Cell	ENKD1	0.0852508	0.998751	2.87343	3	5403	10.15	6.88	5.08	2.11
LDL Cholesterol	FER1L6	0.0853605	0.998751	24.2515	5	4669	127.38	103.97	20.59	32.49
Triglycerides	DYTN	0.0854038	0.998751	13.3045	69	4660	136.72	136.97	73.74	75.76
White Blood Cell	HELB	0.0854618	0.998751	0.58786	37	5119	7.69	6.87	2.17	2.12
LDL Cholesterol	ANKRD60	0.0854992	0.998751	29.8156	5	4467	133.3	103.81	62.8	32.42
White Blood Cell	C7orf63	0.0857671	0.998751	-1.93042	3	5403	5.25	6.88	1.48	2.11
HDL Cholesterol	SEPT12	0.0859539	0.998751	15.1877	3	4677	67.17	53.84	17.61	15.84
Systolic Blood Pressure	COL28A1	0.0860203	0.998751	2.58467	94	9148	127.54	126.06	15.49	14.67
Diastolic Blood Pressure	TTLL10	0.0862553	0.998751	8.28546	3	9239	82.67	74.81	4.62	8.57
Diastolic Blood Pressure	C4orf47	0.0865615	0.998751	2.85684	25	8505	78.04	74.75	8.24	8.55
Triglycerides	MUC4	0.0866748	0.998751	16.3596	27	4702	165.85	136.8	62.44	75.77
Systolic Blood Pressure	AGPHD1	0.0869757	0.998751	2.2513	109	9133	127.56	126.05	14.11	14.69
Glucose	STAP2	0.0870067	0.998751	-7.01401	71	5406	92.03	98.58	29.17	38.55
HDL Cholesterol	ARID4A	0.0870224	0.998751	7.26682	11	4669	58.64	53.83	15.12	15.84
Hemoglobin A1c	BPIL3	0.0870451	0.998751	0.228846	84	3338	6.61	6.39	1.69	1.49
Diastolic Blood Pressure	NOX3	0.0871107	0.998751	3.37416	17	9225	77.79	74.81	5.55	8.58
Glucose	SRA1	0.0872307	0.998751	46.2745	5	5472	143.8	98.46	81.45	38.38
Systolic Blood Pressure	SVOPL	0.0873679	0.998751	-4.53477	28	9214	120.59	126.09	13.12	14.68
Triglycerides	FAM105A	0.0874604	0.998751	-30.4194	6	4723	98.67	137.01	76.9	75.72
White Blood Cell	IL8	0.08763	0.998751	2.0658	4	5402	9.07	6.88	2.91	2.11
Hemoglobin A1c	MAP9	0.0877008	0.998751	1.17352	4	3543	7.56	6.4	2.08	1.5
Triglycerides	C20orf185	0.0878866	0.998751	20.3742	37	4687	157.27	136.86	91.79	75.6
Glucose	C2orf56	0.0879234	0.998751	-15.2467	13	5464	81.77	98.54	11.62	38.48
White Blood Cell	NME1-NME2	0.087985	0.998751	0.762703	17	5389	7.35	6.88	1.9	2.12
Diastolic Blood Pressure	GUCA2A	0.08799	0.998751	5.54796	7	9235	80.14	74.81	10.45	8.57
Cholesterol	AMPD1	0.088003	0.998751	-14.1162	22	4754	169.2	185.64	30.04	38.31
HDL Cholesterol	C8B	0.0880468	0.998751	13.6211	4	4643	64	53.85	22.55	15.85
Hemoglobin A1c	PCDHAC1	0.0880922	0.998751	0.93902	5	3542	7.35	6.4	1.69	1.5
Diastolic Blood Pressure	SIRT5	0.0880954	0.998751	8.28805	3	9239	82	74.81	6.08	8.57
Hemoglobin A1c	SMTNL1	0.0882208	0.998751	-0.531658	13	3448	5.88	6.41	1.18	1.51
Cholesterol	BRCA2	0.0882346	0.998751	11.1755	36	4723	196.53	185.42	41.89	38.26
Cholesterol	IL33	0.0883142	0.998751	36.9945	3	4773	219.33	185.54	20.43	38.29
Hemoglobin A1c	ARHGEF25	0.0883195	0.998751	0.498427	15	3532	6.88	6.4	1.57	1.5
LDL Cholesterol	A2ML1	0.088377	0.998751	3.64928	199	4079	106.8	103.75	30.54	32.43
Systolic Blood Pressure	MYH8	0.0883971	0.998751	9.71726	6	9236	133.33	126.07	13.08	14.68
Cholesterol	ENDOV	0.0884588	0.998751	-36.485	3	4773	143.5	185.59	11.72	38.28
Diastolic Blood Pressure	MUM1	0.088462	0.998751	6.52459	5	9237	80.3	74.81	11.13	8.57
Diastolic Blood Pressure	ANKRD27	0.0885159	0.998751	7.12626	4	9225	82.62	74.81	5.41	8.57
Systolic Blood Pressure	TBPL2	0.0886421	0.998751	-9.59786	6	9236	117.92	126.08	14.19	14.68
Diastolic Blood Pressure	ZC2HC1C	0.0886917	0.998751	-6.94782	4	8409	66.25	74.84	7.41	8.54
Cholesterol	CYP2C19	0.0887766	0.998751	-31.7025	4	4772	157	185.59	32.32	38.29
Triglycerides	EFHB	0.0889765	0.998751	74.245	3	4726	226	136.91	80.8	75.7
LDL Cholesterol	CHMP2B	0.0891229	0.998751	-30.9347	3	4671	76.17	104.01	22.66	32.49
Cholesterol	SCRN2	0.0891965	0.998751	-26.2526	5	4771	159	185.59	51.88	38.27
Diastolic Blood Pressure	C20orf12	0.0893106	0.998751	6.59591	5	9139	81.5	74.8	12.45	8.56
LDL Cholesterol	MAP9	0.0894173	0.998751	24.2227	5	4669	127.7	103.97	23.87	32.49
Glucose	P2RX2	0.0895956	0.998751	-16.5618	14	5463	82.64	98.54	10.74	38.49
Cholesterol	CC2D2B	0.0896125	0.998751	-15.2365	18	4758	171.5	185.62	34.16	38.3
Systolic Blood Pressure	ACSM3	0.0896528	0.998751	1.19682	411	8831	128.12	125.98	14.9	14.67
HDL Cholesterol	FAM166A	0.0896671	0.998751	7.46738	12	4668	58.79	53.83	17.88	15.84
LDL Cholesterol	COL21A1	0.0897025	0.998751	-21.3231	6	4643	83.25	103.96	32.58	32.45
Systolic Blood Pressure	TMEM134	0.0899287	0.998751	2.52688	80	9162	127.54	126.06	14.1	14.69
Diastolic Blood Pressure	ACOT8	0.0900676	0.998751	3.77213	14	9145	78.43	74.82	8.42	8.56
Cholesterol	SLC5A11	0.0900743	0.998751	29.131	5	4771	213.4	185.54	38.29	38.28
Hemoglobin A1c	VIT	0.0901073	0.998751	0.31413	35	3512	6.69	6.4	1.6	1.5
Diastolic Blood Pressure	LILRB1	0.0901495	0.998751	8.60167	3	9186	82.33	74.82	15.04	8.58
HDL Cholesterol	PPEF2	0.0903262	0.998751	-2.97928	72	4222	52.01	53.76	15.1	15.79
Hemoglobin A1c	AGMAT	0.0903602	0.998751	1.03516	13	3518	7.43	6.4	2.67	1.49
White Blood Cell	COL28A1	0.0904397	0.998751	0.423498	59	5347	7.59	6.87	1.9	2.12
LDL Cholesterol	C4orf37	0.090444	0.998751	23.3791	5	4669	126.4	103.97	12.48	32.49
LDL Cholesterol	TBPL2	0.0904587	0.998751	25.6114	5	4669	130.2	103.97	39.33	32.47
Diastolic Blood Pressure	SCRN2	0.0905663	0.998751	-6.22032	5	9237	67.3	74.82	7.71	8.57
Cholesterol	GML	0.0906345	0.998751	-5.53659	154	4622	178.96	185.78	33.74	38.41
White Blood Cell	WNT10A	0.0906472	0.998751	1.68661	5	5401	8.49	6.88	2.8	2.11
Cholesterol	UNC50	0.0906632	0.998751	11.0747	34	4263	197.24	185.4	38.53	38.24
White Blood Cell	CPSF3L	0.0907124	0.998751	-1.82983	3	5403	5.4	6.88	1.85	2.11
Hemoglobin A1c	SHQ1	0.0908459	0.998751	-0.586419	24	3523	5.81	6.41	0.64	1.51
Diastolic Blood Pressure	C14orf180	0.0908785	0.998751	6.9531	4	9238	80.38	74.81	2.5	8.58
White Blood Cell	ANKRD27	0.0910131	0.998751	2.10346	3	5393	8.62	6.88	2.79	2.11
Diastolic Blood Pressure	SCN10A	0.0910529	0.998751	5.76718	6	9236	80	74.81	6.78	8.57
Diastolic Blood Pressure	MYOM2	0.0915315	0.998751	2.65172	27	9215	76.96	74.8	6.51	8.58
Systolic Blood Pressure	ALOX15B	0.0915379	0.998751	9.08566	9	9176	133.39	126.07	21.27	14.68
Glucose	STOML3	0.0915497	0.998751	-22.1286	4	5473	76.5	98.52	9.5	38.46
LDL Cholesterol	PLOD1	0.0917787	0.998751	-4.49143	148	4526	99.64	104.14	32.08	32.49
White Blood Cell	MYH15	0.0918071	0.998751	0.311224	135	5271	7.01	6.88	2.21	2.11
White Blood Cell	C11orf34	0.0918693	0.998751	0.497392	33	5120	7.18	6.9	1.83	2.12
White Blood Cell	SLC26A10	0.0919861	0.998751	0.950545	17	5389	7.53	6.88	2.68	2.11
Systolic Blood Pressure	C20orf185	0.0920117	0.998751	-2.40457	92	9140	123.66	126.09	14.8	14.68
White Blood Cell	DEFA4	0.0921023	0.998751	-0.889307	16	5390	6.25	6.88	1.65	2.12
HDL Cholesterol	ACSM1	0.0922184	0.998751	-8.9528	6	4674	40.08	53.86	10.01	15.84
Triglycerides	SLC39A5	0.0922913	0.998751	-69.8455	3	4709	93	136.92	38.69	75.67
C Reactive Protein	RAET1L	0.092353	0.998751	-1.34146	10	392	1.79	3.14	1.45	2.39
LDL Cholesterol	SLC22A24	0.0924062	0.998751	14.8705	15	4633	118.67	103.99	36.78	32.5
LDL Cholesterol	C8B	0.0924073	0.998751	28.0059	4	4637	132.5	103.95	32.71	32.49
Hemoglobin A1c	C1orf168	0.0924251	0.998751	-0.668881	7	3540	5.66	6.4	0.87	1.5
Cholesterol	ZC2HC1C	0.0926336	0.998751	-35.6499	3	4361	151.5	185.45	34.25	38.33
HDL Cholesterol	SVOPL	0.0926676	0.998751	6.59644	14	4666	59.71	53.83	16.31	15.84
Cholesterol	IGFL1	0.0927223	0.998751	-27.6095	5	4741	158	185.65	36.67	38.3
Diastolic Blood Pressure	AC025287.1	0.0929766	0.998751	-3.3973	18	8930	72.33	74.78	6.74	8.55
Triglycerides	TOP1MT	0.0931862	0.998751	-28.7418	14	4635	106.14	137.32	56.61	75.92
Hemoglobin A1c	ARNTL2	0.0933124	0.998751	-0.274743	114	3433	6.14	6.41	1.19	1.51
Systolic Blood Pressure	C15orf33	0.0933392	0.998751	5.29277	21	9221	133.19	126.06	14.6	14.68
LDL Cholesterol	ELP2	0.0933445	0.998751	17.7051	11	4663	121.02	103.96	45.7	32.45
Systolic Blood Pressure	SIGLEC1	0.0934241	0.998751	1.84787	153	9089	127.16	126.05	14.09	14.69
Hemoglobin A1c	ACSBG2	0.0937878	0.998751	-0.342259	39	3508	6.06	6.41	1.28	1.5
LDL Cholesterol	ABCA9	0.093929	0.998751	-10.1973	22	4652	93.5	104.04	37.56	32.46
White Blood Cell	TGIF1	0.0939635	0.998751	1.51436	6	5400	8.8	6.88	2.1	2.11
Hemoglobin A1c	TACR2	0.0942863	0.998751	-0.630144	14	3533	5.76	6.4	0.68	1.5
Diastolic Blood Pressure	C20orf96	0.0943065	0.998751	-4.57925	9	9233	68.89	74.82	7.95	8.57
Hemoglobin A1c	TFPI2	0.0943923	0.998751	1.59966	3	3544	8	6.4	2.78	1.5
Glucose	AGMO	0.0944338	0.998751	-16.1812	13	5464	81.88	98.54	9.85	38.48
White Blood Cell	MOK	0.0944997	0.998751	-0.517687	57	5048	6.17	6.89	1.62	2.12
Triglycerides	AOX1	0.0945314	0.998751	41.974	5	4693	173.6	136.91	63.22	75.64
Hemoglobin A1c	SUSD1	0.0947941	0.998751	-0.93135	4	3543	5.47	6.4	0.68	1.5
Systolic Blood Pressure	IL17RC	0.094902	0.998751	-11.3832	4	9238	116.12	126.08	13.58	14.68
Cholesterol	ZMYND17	0.0949589	0.998751	-31.1711	4	4772	156.75	185.59	30.99	38.29
C Reactive Protein	DCLRE1A	0.0949835	0.998751	1.56221	8	412	4.6	3.07	2.66	2.38
LDL Cholesterol	PRH1	0.095086	0.998751	-18.4599	10	4519	86.7	103.91	12.34	32.51
Triglycerides	MYO1A	0.0951372	0.998751	52.7371	5	4698	190.1	136.84	90.42	75.71
Diastolic Blood Pressure	SIRPD	0.0951723	0.998751	3.79302	15	9227	80.03	74.8	10.99	8.57
Triglycerides	SVOPL	0.0953989	0.998751	-31.2408	14	4715	114.68	137.03	54.41	75.78
Glucose	CTC-435M10.3	0.0954017	0.998751	-21.3176	5	5440	77.2	98.57	6.87	38.5
Cholesterol	SPATA18	0.0954139	0.998751	-24.7971	6	4770	156.17	185.6	32.94	38.28
Hemoglobin A1c	PRIMPOL	0.0954644	0.998751	-0.417633	53	3330	6	6.41	0.87	1.51
White Blood Cell	P2RX2	0.0954963	0.998751	0.799956	14	5392	7.99	6.88	1.35	2.12
HDL Cholesterol	AKR1C3	0.0955762	0.998751	-4.31755	31	4540	50.42	53.77	13.42	15.82
Triglycerides	HELB	0.0957288	0.998751	20.7324	32	4482	169.64	136.63	86.18	75.79
Hemoglobin A1c	PSG5	0.0957555	0.998751	0.48473	34	3513	6.88	6.4	2.02	1.5
LDL Cholesterol	ALDH3B2	0.0959121	0.998751	-31.1444	3	4641	74.33	104.05	9.39	32.49
Hemoglobin A1c	TXNDC3	0.0959823	0.998751	0.609925	14	3533	7.01	6.4	1.9	1.5
LDL Cholesterol	NLRP14	0.0959983	0.998751	5.49487	96	4578	108.96	103.89	30.57	32.52
White Blood Cell	CHI3L2	0.0961201	0.998751	1.18681	9	5397	7.68	6.88	2.67	2.11
White Blood Cell	CLEC9A	0.0961266	0.998751	0.613334	34	5372	7.2	6.88	2.24	2.11
Glucose	KBTBD12	0.0963431	0.998751	0.0522864	32	5445	97.59	98.5	19.81	38.53
HDL Cholesterol	HMMR	0.0963509	0.998751	6.35149	16	4664	60	53.82	16.69	15.84
Systolic Blood Pressure	BPIL3	0.0964084	0.998751	-2.02898	163	8802	125.49	126.02	13.78	14.68
Diastolic Blood Pressure	SLC4A9	0.0964368	0.998751	3.31191	17	9225	78.26	74.8	6.77	8.58
HDL Cholesterol	RP11-766F14.2	0.09649	0.998751	-6.97707	8	4575	45.69	53.89	14.85	15.85
Glucose	AGER	0.0965208	0.998751	-10.9484	16	5461	87.06	98.53	30.14	38.47
Cholesterol	KIF16B	0.0965561	0.998751	-19.8836	11	4765	165.36	185.61	18.19	38.31
White Blood Cell	BBS1	0.0967136	0.998751	1.11	10	5387	8.21	6.88	2.22	2.11
Hemoglobin A1c	TRIM22	0.0968443	0.998751	-0.64904	14	3439	5.76	6.4	0.77	1.5
LDL Cholesterol	ACSM2B	0.0971686	0.998751	30.162	8	4562	133.62	103.89	109.89	32.26
Diastolic Blood Pressure	ITGB6	0.0972568	0.998751	5.79936	6	8982	81.92	74.82	9.36	8.57
C Reactive Protein	EPX	0.0973054	0.998751	2.43713	3	417	5.77	3.08	2.4	2.38
White Blood Cell	PRB4	0.0973127	0.998751	-1.94654	3	5403	5.08	6.88	0.68	2.11
Diastolic Blood Pressure	POLQ	0.0973647	0.998751	4.96092	8	9234	80.62	74.81	8.47	8.57
C Reactive Protein	PGAM2	0.0976555	0.998751	-1.95857	3	417	0.87	3.11	0.9	2.39
Systolic Blood Pressure	SPTBN5	0.0977547	0.998751	1.5113	283	8862	126.62	126.05	15.08	14.65
Systolic Blood Pressure	APTX	0.0978737	0.998751	9.77611	10	9232	134.3	126.06	28.05	14.66
LDL Cholesterol	SHCBP1L	0.0979788	0.998751	34.2265	3	4671	141.5	103.97	48.45	32.47
White Blood Cell	RNF32	0.0988423	0.998751	2.20602	3	5403	9.13	6.88	3.27	2.11
Cholesterol	C6orf27	0.098943	0.998751	20.0162	10	4765	204.85	185.51	40.21	38.28
Cholesterol	TRIB3	0.0992804	0.998751	16.5272	14	4762	202.86	185.51	36.64	38.28
Diastolic Blood Pressure	TMPRSS11D	0.0992836	0.998751	3.7843	14	9228	79.89	74.8	9.65	8.57
Triglycerides	CPA3	0.099456	0.998751	-26.1608	12	4717	96.62	137.07	53.24	75.75
Cholesterol	ETV3L	0.0994731	0.998751	13.3096	23	4753	197.67	185.51	43.08	38.26
Hemoglobin A1c	CYP2A6	0.0995594	0.998751	1.87911	4	3528	8.26	6.4	3.06	1.5
White Blood Cell	MARCH10	0.0998626	0.998751	-1.72259	4	5402	5.3	6.88	0.94	2.11
Diastolic Blood Pressure	APAF1	0.0998856	0.998751	-5.7303	6	9236	69.17	74.81	3.72	8.58
HDL Cholesterol	TMEM82	0.0999991	0.998751	4.25415	39	4531	56.59	53.87	18.63	15.81
Systolic Blood Pressure	IDI2	0.100123	0.998751	8.50178	9	9233	136	126.06	17.68	14.68
Triglycerides	DYDC2	0.100126	0.998751	9.57363	142	4587	135.02	137.02	72.08	75.84
Diastolic Blood Pressure	ACSM3	0.100155	0.998751	0.694885	411	8831	75.85	74.76	8.68	8.57
Triglycerides	XYLB	0.100363	0.998751	-43.9346	6	4723	101.75	137.01	48.96	75.75
C Reactive Protein	RIPK3	0.10064	0.998751	2.25611	3	417	5.52	3.08	1.13	2.39
Systolic Blood Pressure	IGJ	0.100715	0.998751	1.51308	235	8711	128.85	125.96	14.67	14.72
HDL Cholesterol	GTF2F1	0.100727	0.998751	-4.79248	17	4663	48.74	53.86	16.48	15.84
Glucose	FAM105A	0.100844	0.998751	18.9479	8	5469	116.56	98.47	46.98	38.43
Diastolic Blood Pressure	GSDMC	0.100902	0.998751	-1.66705	75	9167	74.06	74.82	7.49	8.58
Systolic Blood Pressure	PCDHA3	0.101263	0.998751	-3.94208	23	8964	120.87	126.09	17.89	14.71
White Blood Cell	DLEC1	0.10134	0.998751	-1.1139	7	5399	5.49	6.88	1.77	2.11
Cholesterol	C11orf40	0.101478	0.998751	-16.5839	14	4736	168.61	185.57	31.62	38.31
White Blood Cell	RETSAT	0.10178	0.998751	0.512216	35	5371	7.33	6.88	2.03	2.12
LDL Cholesterol	RESP18	0.102072	0.998751	-18.0561	8	4666	85.19	104.03	26.92	32.49
Systolic Blood Pressure	C1QTNF8	0.102097	0.998751	-12.4213	3	9016	110.83	126.13	12.83	14.7
Triglycerides	THNSL2	0.102175	0.998751	46.7505	4	4725	190.62	136.92	33.63	75.74
Systolic Blood Pressure	WDR41	0.102185	0.998751	11.0443	5	9237	136.2	126.07	17.82	14.68
Cholesterol	C11orf34	0.102251	0.998751	12.0922	31	4508	197.24	185.42	44.97	38.28
Cholesterol	KIAA1429	0.10251	0.998751	-27.9825	5	4753	159.1	185.64	22.4	38.28
Systolic Blood Pressure	NR1I3	0.102577	0.998751	8.77223	7	9235	136.29	126.06	12.19	14.68
Hemoglobin A1c	ALPK3	0.102661	0.998751	0.671911	7	3303	7.08	6.4	1.11	1.5
Triglycerides	KBTBD12	0.102693	0.998751	12.9295	27	4702	137.41	136.96	50.21	75.85
Cholesterol	PPIL4	0.102821	0.998751	-8.20287	59	4571	175.81	185.75	35.82	38.22
Cholesterol	ALDH1L2	0.102925	0.998751	-10.5461	34	4742	175.46	185.64	36.02	38.3
HDL Cholesterol	HMGCS2	0.102971	0.998751	14.3833	5	4675	71.8	53.83	28.46	15.82
Diastolic Blood Pressure	CAPS	0.103002	0.998751	5.46383	7	9185	80.64	74.8	13.74	8.57
Systolic Blood Pressure	ASPM	0.103052	0.998751	-1.4725	295	8947	125.88	126.08	14.35	14.69
Systolic Blood Pressure	EPB42	0.103092	0.998751	-5.75218	18	9224	120.17	126.08	11.36	14.69
LDL Cholesterol	ANKRD23	0.103133	0.998751	-26.8718	3	4667	78.83	104.02	42.17	32.49
Diastolic Blood Pressure	C16orf92	0.10327	0.998751	-4.29112	10	9232	70.25	74.82	7.38	8.57
LDL Cholesterol	GEMIN5	0.103301	0.998751	-21.5009	6	4668	83.92	104.02	24.9	32.49
HDL Cholesterol	SLPI	0.103333	0.998751	-11.4192	4	4676	41.5	53.86	9.74	15.84
HDL Cholesterol	PSG5	0.103351	0.998751	-3.7826	41	4639	52.32	53.86	15.74	15.84
Systolic Blood Pressure	CLEC4C	0.103431	0.998751	4.11857	29	9213	130.05	126.06	13.06	14.69
LDL Cholesterol	NWD1	0.103497	0.998751	-6.79005	65	4609	97.29	104.09	29.95	32.51
LDL Cholesterol	FAM173B	0.103589	0.998751	18.4753	7	4667	121.93	103.97	15.46	32.5
Triglycerides	EPX	0.10361	0.998751	22.6816	47	4682	171.13	136.62	89.69	75.51
Diastolic Blood Pressure	EHD3	0.103694	0.998751	8.23088	3	9239	83.17	74.81	14.15	8.57
Cholesterol	PCK2	0.103707	0.998751	-22.7075	7	4749	162.93	185.58	38.06	38.33
Diastolic Blood Pressure	BCS1L	0.103732	0.998751	-3.26795	18	9224	70.69	74.82	6.03	8.58
LDL Cholesterol	LIMS1	0.103943	0.998751	-25.2896	4	4670	78.12	104.02	26.6	32.48
Systolic Blood Pressure	AXL	0.103955	0.998751	-4.96371	21	9221	121.14	126.08	14.54	14.68
LDL Cholesterol	DYDC2	0.103999	0.998751	4.76475	141	4533	108.27	103.86	34.28	32.42
White Blood Cell	KRT76	0.104018	0.998751	-0.678519	29	5377	6.51	6.88	1.59	2.12
HDL Cholesterol	CCDC64B	0.104026	0.998751	4.18364	38	4642	59.96	53.79	16.64	15.83
Triglycerides	DYSF	0.104032	0.998751	49.6099	4	4644	191.75	137.06	50.66	75.83
Hemoglobin A1c	MSR1	0.104144	0.998751	-0.303385	60	3487	6.09	6.41	1.26	1.51
Diastolic Blood Pressure	SLAMF8	0.104144	0.998751	4.35393	10	9232	78.3	74.81	9.48	8.57
LDL Cholesterol	ZNF571	0.104225	0.998751	15.1654	11	4663	119.55	103.96	26.47	32.49
LDL Cholesterol	TMEM231	0.104271	0.998751	33.2743	3	4671	137.67	103.97	54.05	32.47
White Blood Cell	DAND5	0.104433	0.998751	0.374533	102	5059	7	6.9	2.3	2.11
White Blood Cell	AP000790.1	0.104455	0.998751	-1.94437	3	5373	5.12	6.88	0.43	2.11
Diastolic Blood Pressure	MYH15	0.104528	0.998751	0.956025	219	9023	76.36	74.77	9.17	8.56
Systolic Blood Pressure	TRIT1	0.104568	0.998751	14.0772	3	9239	143	126.07	11.27	14.68
Hemoglobin A1c	SLC5A11	0.10465	0.998751	-1.09059	3	3544	5.3	6.4	0.05	1.5
Hemoglobin A1c	EFCAB5	0.10471	0.998751	-0.842566	6	3541	5.56	6.4	0.54	1.5
White Blood Cell	CDK15	0.104715	0.998751	0.63404	25	5381	7.36	6.88	2.26	2.11
HDL Cholesterol	AC025287.1	0.104723	0.998751	-6.68416	10	4500	46.3	53.79	16.11	15.85
Systolic Blood Pressure	CD109	0.104745	0.998751	-12.2528	3	9239	109.33	126.08	10.26	14.68
HDL Cholesterol	KRT36	0.10479	0.998751	8.28929	8	4631	65	53.78	13.88	15.83
White Blood Cell	RNASEL	0.104826	0.998751	0.405526	62	5344	7.53	6.87	2.11	2.11
LDL Cholesterol	CMPK2	0.104869	0.998751	-23.6467	5	4669	77.6	104.02	17.83	32.49
White Blood Cell	DCT	0.104882	0.998751	1.4657	6	5400	8.29	6.88	2.55	2.11
Triglycerides	AGMAT	0.104885	0.998751	21.2145	18	4692	145.81	137.04	59.52	75.86
Systolic Blood Pressure	PLEKHG5	0.104898	0.998751	7.92332	8	9234	132.69	126.07	13.39	14.68
Triglycerides	KIAA1875	0.104973	0.998751	-37.9558	8	4677	96.31	137.27	39.43	75.9
Hemoglobin A1c	TNNI3K	0.105	0.998751	-0.762886	6	3541	5.67	6.4	0.8	1.5
Diastolic Blood Pressure	AC011472.1	0.105098	0.998751	5.45508	6	9236	79.08	74.81	6.3	8.58
HDL Cholesterol	OCM2	0.105186	0.998751	6.46624	20	4660	62.85	53.81	20.33	15.81
HDL Cholesterol	CDKL2	0.105543	0.998751	4.32097	24	4656	57.15	53.83	14.29	15.85
Diastolic Blood Pressure	SPTBN5	0.105574	0.998751	0.831655	283	8862	75.18	74.79	8.58	8.56
C Reactive Protein	GZMM	0.105606	0.998751	1.28759	7	413	4.38	3.08	1.95	2.39
HDL Cholesterol	ATP10B	0.105618	0.998751	-13.2364	3	4677	40	53.85	8.66	15.84
Triglycerides	LRRC67	0.105626	0.998751	53.6294	12	4717	195.92	136.81	148.79	75.42
Systolic Blood Pressure	FAHD1	0.105746	0.998751	-4.14895	31	9211	122.6	126.08	14.19	14.68
Glucose	ARID4A	0.105762	0.998751	-7.00434	22	5455	92.25	98.52	37.54	38.45
Systolic Blood Pressure	C1orf185	0.106038	0.998751	2.84706	67	9175	128.2	126.06	14.63	14.68
Systolic Blood Pressure	KIR2DL1	0.106054	0.998751	-8.20087	7	9122	119.07	126.1	14.68	14.7
White Blood Cell	KLRC1	0.106102	0.998751	-1.4709	4	5402	5.21	6.88	1.56	2.11
LDL Cholesterol	DUOX1	0.106175	0.998751	-12.4197	11	4663	91.64	104.02	43.41	32.46
LDL Cholesterol	CFHR1	0.106281	0.998751	7.06448	56	4485	110.36	103.98	33.84	32.51
Cholesterol	FCRL3	0.106454	0.998751	-9.57642	45	4721	175.99	185.66	31.5	38.36
Hemoglobin A1c	BCL2L12	0.106698	0.998751	-0.306449	22	3525	6.1	6.4	1.59	1.5
Cholesterol	DUOX1	0.106799	0.998751	-17.0358	11	4765	168.91	185.6	45.63	38.27
Glucose	USP45	0.106804	0.998751	-3.37086	132	5345	95.49	98.57	36.52	38.49
Hemoglobin A1c	A2ML1	0.106857	0.998751	-0.0977421	156	3084	6.34	6.42	1.64	1.51
Cholesterol	FAM25A	0.106877	0.998751	-9.74521	33	4315	177.65	185.83	42.71	38.34
HDL Cholesterol	GPR111	0.106954	0.998751	-2.09203	133	4500	53.45	53.83	15.83	15.84
Triglycerides	SLC10A2	0.106964	0.998751	-43.5402	4	4693	84	137.08	45.32	75.84
White Blood Cell	SRA1	0.107186	0.998751	-1.57997	5	5401	5.79	6.88	1.13	2.12
Diastolic Blood Pressure	SLC30A8	0.10722	0.998751	6.67411	4	9238	78.88	74.81	7.26	8.57
Triglycerides	ORC3	0.107233	0.998751	-52.7862	3	4726	75.67	137	33.38	75.73
C Reactive Protein	KIAA1755	0.107278	0.998751	-1.68144	5	415	1.38	3.12	1.23	2.39
Cholesterol	PCDHAC1	0.107308	0.998751	20.9641	8	4768	207.56	185.53	25.96	38.3
White Blood Cell	CYP4F12	0.107534	0.998751	1.5636	10	5396	8.2	6.88	4.64	2.11
White Blood Cell	TRIM22	0.107547	0.998751	-0.818173	23	5263	5.87	6.89	1.2	2.12
Triglycerides	OBSL1	0.107583	0.998751	-13.9317	70	4659	116.39	137.27	61.89	75.88
White Blood Cell	FAM132A	0.107731	0.998751	-0.360513	68	5338	6.29	6.89	2.11	2.11
White Blood Cell	NEBL	0.107822	0.998751	0.632826	34	5372	7.69	6.88	2.47	2.11
Hemoglobin A1c	ATP2C2	0.10786	0.998751	-0.485112	30	3517	5.9	6.41	0.8	1.51
White Blood Cell	C20orf12	0.107944	0.998751	-1.36187	5	5332	5.54	6.89	1.7	2.12
Glucose	NLRP4	0.107954	0.998751	-18.7322	5	5472	77.8	98.52	9.3	38.46
Triglycerides	TBPL2	0.108022	0.998751	43.2763	5	4724	169.8	136.93	74.53	75.73
Glucose	UQCRH	0.108056	0.998751	51.3963	3	5465	151.67	98.47	94.82	38.41
Glucose	BCO2	0.108143	0.998751	-8.6929	78	5399	89.39	98.63	22.32	38.62
Systolic Blood Pressure	SH2D1B	0.10824	0.998751	-4.77292	16	9226	122	126.08	18.67	14.67
HDL Cholesterol	ASB10	0.108246	0.998751	13.9554	3	4677	70.33	53.83	12.7	15.84
White Blood Cell	SCRN2	0.108482	0.998751	-0.978174	4	5402	6.11	6.88	3.51	2.11
Diastolic Blood Pressure	KHNYN	0.108766	0.998751	3.29052	17	9175	78.12	74.81	8.73	8.58
White Blood Cell	TREH	0.108889	0.998751	-1.59422	3	5392	4.88	6.88	1.87	2.11
Hemoglobin A1c	FAM179A	0.108925	0.998751	0.596982	36	3511	6.98	6.4	2.03	1.5
Diastolic Blood Pressure	C11orf65	0.108929	0.998751	-4.48692	9	9233	69.78	74.82	6.16	8.58
Systolic Blood Pressure	PCK2	0.109096	0.998751	-4.17027	29	9175	121.47	126.1	13.7	14.69
Cholesterol	FAHD1	0.109097	0.998751	13.6675	19	4757	200.26	185.51	33.26	38.3
HDL Cholesterol	TMED3	0.109265	0.998751	-6.48702	13	4667	44.23	53.87	10.53	15.85
Systolic Blood Pressure	EHMT2	0.109332	0.998751	-6.50618	10	9152	121.55	126.06	18.94	14.7
White Blood Cell	DPEP2	0.10948	0.998751	1.13779	9	5397	8.22	6.88	2.08	2.11
Diastolic Blood Pressure	TMEM134	0.109526	0.998751	1.44924	80	9162	75.64	74.8	7.4	8.58
White Blood Cell	CMTM4	0.109575	0.998751	1.71572	4	5402	8.81	6.88	1.87	2.11
Systolic Blood Pressure	CYP2B6	0.109628	0.998751	-4.04087	28	9149	121.64	126.06	14.97	14.68
LDL Cholesterol	EFCAB5	0.109744	0.998751	-17.23	8	4666	86.75	104.02	33.45	32.48
White Blood Cell	CES1	0.109778	0.998751	-0.741894	23	5262	5.82	6.89	1.4	2.11
Triglycerides	PSMC6	0.109799	0.998751	21.3488	34	4695	146.28	136.9	89.91	75.62
Cholesterol	KRT75	0.110034	0.998751	-34.8628	3	4773	148.33	185.59	11.37	38.29
Triglycerides	CACNA2D4	0.110043	0.998751	-29.2916	13	4716	119.35	137.01	62.1	75.76
Triglycerides	EFCAB5	0.110121	0.998751	34.9469	8	4721	176.75	136.9	66.8	75.73
Glucose	PHYHD1	0.110222	0.998751	-22.0526	4	5473	77.75	98.51	10.24	38.46
Systolic Blood Pressure	CDHR5	0.110226	0.998751	-1.7943	217	8898	125.62	126.08	13.52	14.7
C Reactive Protein	KRT74	0.110233	0.998751	-1.62824	5	412	1.44	3.11	1.61	2.39
Cholesterol	ELP2	0.110522	0.998751	18.024	11	4765	202.82	185.52	37.41	38.28
White Blood Cell	PARM1	0.110657	0.998751	-0.9188	10	5396	5.53	6.88	1.9	2.11
Diastolic Blood Pressure	TMEM82	0.110744	0.998751	-1.56182	71	8924	72.67	74.84	8.65	8.56
Diastolic Blood Pressure	HHLA2	0.110752	0.998751	-3.29135	16	9226	71.66	74.82	8.31	8.57
LDL Cholesterol	MYOF	0.110782	0.998751	29.8608	3	4671	133.87	103.98	20.9	32.49
Diastolic Blood Pressure	SH2D6	0.110921	0.998751	4.90627	7	9235	80	74.81	3.27	8.58
Diastolic Blood Pressure	ITGB1BP3	0.110996	0.998751	3.32914	15	9227	78.43	74.81	5.77	8.58
Systolic Blood Pressure	PARP4	0.111044	0.998751	8.95398	6	9189	134.5	126.05	10.78	14.67
Glucose	CYP4F12	0.111071	0.998751	3.88816	10	5467	102.25	98.49	16.05	38.48
Triglycerides	ANGPTL7	0.111109	0.998751	-26.9431	17	4712	93.47	137.12	33.34	75.79
LDL Cholesterol	RGS11	0.111198	0.998751	7.05692	56	4618	110.98	103.91	33.88	32.46
Hemoglobin A1c	RP1L1	0.111273	0.998751	1.55031	4	3333	7.95	6.4	3.18	1.49
LDL Cholesterol	HEATR7B2	0.111396	0.998751	-19.7641	7	4652	83.79	104.03	23.58	32.48
White Blood Cell	FAM179A	0.111414	0.998751	0.488276	59	5347	7.15	6.88	2.46	2.11
Diastolic Blood Pressure	ABHD15	0.111469	0.998751	2.31182	36	8616	77.17	74.81	9.89	8.6
Systolic Blood Pressure	MMP10	0.111492	0.998751	1.65152	173	9069	127.3	126.05	14.06	14.69
Glucose	FER1L6	0.111877	0.998751	-18.7527	7	5470	80.07	98.52	7.36	38.47
Triglycerides	ANKMY1	0.11197	0.998751	45.9183	7	4659	164.71	136.93	91.95	75.69
Systolic Blood Pressure	KDELC2	0.112181	0.998751	-6.43427	12	9230	118.04	126.08	12.08	14.68
Cholesterol	TBPL2	0.112182	0.998751	27.7615	5	4771	212.7	185.54	46.75	38.27
White Blood Cell	ADD2	0.112593	0.998751	1.99931	3	5403	8.9	6.88	2.33	2.11
HDL Cholesterol	MISP	0.112606	0.998751	-8.17129	8	4672	44.88	53.86	10.48	15.84
Triglycerides	MYH4	0.112876	0.998751	-34.4469	3	4717	101.67	136.95	97.04	75.66
Triglycerides	RAB25	0.11297	0.998751	61.8138	3	4726	199.17	136.92	80.47	75.72
Triglycerides	LRRC29	0.113138	0.998751	-10.53	81	4620	139.02	136.93	82.66	75.61
Cholesterol	LRG1	0.113203	0.998751	-16.5138	12	4764	166.96	185.61	39.86	38.28
Cholesterol	PSG9	0.113203	0.998751	4.88375	146	4630	188.8	185.46	37.1	38.32
White Blood Cell	PDPR	0.113239	0.998751	0.87396	16	5390	7.66	6.88	2.42	2.11
White Blood Cell	DPP4	0.113551	0.998751	0.320645	122	5284	7.4	6.87	2.18	2.11
HDL Cholesterol	IL17F	0.113799	0.998751	16.0305	3	4677	67.17	53.84	29.34	15.83
Diastolic Blood Pressure	FAM134A	0.113812	0.998751	-4.50973	8	9198	71.19	74.8	11.02	8.57
HDL Cholesterol	PCDHA3	0.113886	0.998751	-8.81762	7	4569	44.07	53.89	9.73	15.85
Diastolic Blood Pressure	APOC3	0.114059	0.998751	2.59516	29	9213	76.88	74.8	10.82	8.57
Systolic Blood Pressure	SLC7A13	0.114137	0.998751	-8.52878	5	9237	116	126.08	20.21	14.68
Cholesterol	ENPEP	0.114212	0.998751	8.41424	44	4732	193.8	185.49	31.45	38.34
HDL Cholesterol	TRUB1	0.114361	0.998751	-10.9199	3	4677	38	53.85	12.56	15.84
Diastolic Blood Pressure	CES5A	0.114362	0.998751	-4.58751	8	9234	69.44	74.82	8.1	8.57
Systolic Blood Pressure	ANXA3	0.114573	0.998751	-9.74692	4	9238	115.88	126.08	18.58	14.68
Glucose	CYP2F1	0.114598	0.998751	-16.641	9	5468	80.44	98.53	11.75	38.47
Systolic Blood Pressure	MYH4	0.114626	0.998751	-9.09036	6	9215	118.08	126.08	13.03	14.68
Hemoglobin A1c	CRNKL1	0.114841	0.998751	0.46723	43	3504	6.85	6.4	2.1	1.49
HDL Cholesterol	SERGEF	0.114859	0.998751	4.53453	21	4659	57.24	53.83	14.75	15.85
Glucose	EEFSEC	0.114896	0.998751	17.939	4	5453	116.38	98.49	35.5	38.4
Hemoglobin A1c	ANKIB1	0.11497	0.998751	0.927056	12	3390	7.34	6.4	2.42	1.5
Glucose	IDUA	0.115109	0.998751	-17.0252	4	5473	80.62	98.51	16.6	38.46
Systolic Blood Pressure	GAL3ST2	0.115269	0.998751	-3.17771	54	9188	122.12	126.09	12.74	14.69
Cholesterol	IFI27L1	0.115353	0.998751	35.7856	4	4772	221	185.53	95.17	38.21
HDL Cholesterol	CTC-435M10.3	0.115382	0.998751	14.5826	4	4648	69	53.85	31.38	15.82
White Blood Cell	RABEP2	0.115524	0.998751	-0.651042	14	5359	6.51	6.88	2.67	2.11
Cholesterol	ELMO3	0.115612	0.998751	12.2873	23	4753	197.76	185.51	36.83	38.29
White Blood Cell	RPA2	0.115749	0.998751	-0.249389	168	5001	6.43	6.89	2.11	2.11
Diastolic Blood Pressure	COX6B2	0.115764	0.998751	-1.04587	169	9073	74.41	74.82	8.5	8.58
Hemoglobin A1c	MMP8	0.11578	0.998751	0.650555	24	3523	7.06	6.4	2.24	1.5
Triglycerides	TRMT61B	0.115872	0.998751	30.1063	12	4717	153.21	136.92	75.26	75.73
Cholesterol	SECTM1	0.115925	0.998751	-24.4411	6	4770	164.5	185.59	29.56	38.29
Triglycerides	GPN3	0.11593	0.998751	-40.8759	3	4726	124.33	136.97	114.94	75.71
Triglycerides	CCDC27	0.116225	0.998751	-39.7575	7	4722	94.71	137.03	39.17	75.75
Glucose	LRRIQ3	0.116339	0.998751	-10.0877	39	5438	87.97	98.57	21.12	38.53
Glucose	RP11-357L2.1	0.116369	0.998751	26.6808	16	5461	124.88	98.42	74.78	38.28
Hemoglobin A1c	TM9SF1	0.1164	0.998751	-0.410686	22	3525	5.98	6.4	1.09	1.5
Hemoglobin A1c	IDI2	0.116488	0.998751	0.738402	4	3543	7.11	6.4	0.97	1.5
Glucose	MARCO	0.116522	0.998751	-15.5338	9	5468	81.89	98.53	15.52	38.47
Triglycerides	NRAP	0.116555	0.998751	10.22	89	4308	134.42	138.26	77.94	76.57
Cholesterol	C12orf73	0.11656	0.998751	-15.4612	14	4762	170.93	185.61	39.57	38.28
HDL Cholesterol	CBLC	0.11657	0.998751	-4.35608	26	4499	51.48	53.83	16.55	15.84
Systolic Blood Pressure	OARD1	0.11657	0.998751	4.21815	28	9214	128.89	126.06	14.74	14.68
Cholesterol	HRASLS	0.11686	0.998751	27.6379	6	4770	213	185.53	75.4	38.22
Systolic Blood Pressure	ARID4A	0.117027	0.998751	-3.33824	50	9192	121.59	126.1	12.12	14.69
Diastolic Blood Pressure	PZP	0.117031	0.998751	1.27196	96	9089	76.02	74.81	7.22	8.59
Systolic Blood Pressure	SHQ1	0.117194	0.998751	3.38603	64	9178	130.2	126.04	18.12	14.65
Systolic Blood Pressure	MRPL28	0.117225	0.998751	4.70682	22	9220	132.66	126.06	13.9	14.68
LDL Cholesterol	PCK2	0.117516	0.998751	-21.7289	6	4648	82.33	104	12.7	32.53
White Blood Cell	C20orf26	0.117553	0.998751	-0.712765	16	5372	5.96	6.89	1.89	2.12
Triglycerides	ANKRD60	0.117587	0.998751	35.9802	5	4520	160.5	137.46	56.73	76.17
Hemoglobin A1c	C12orf72	0.117648	0.998751	0.324425	38	3509	6.7	6.4	1.45	1.5
HDL Cholesterol	MIIP	0.117752	0.998751	7.12194	16	4664	62.66	53.81	23.65	15.8
Triglycerides	MIB2	0.117789	0.998751	-28.6526	11	4718	126.77	136.99	79.09	75.73
HDL Cholesterol	DAND5	0.117867	0.998751	-2.25631	93	4365	52.74	53.83	15.83	15.83
Systolic Blood Pressure	FRMPD2	0.118017	0.998751	14.5584	3	9239	140.67	126.07	21.83	14.68
Hemoglobin A1c	RLN3	0.118066	0.998751	-0.449635	22	3525	5.95	6.4	1.08	1.5
White Blood Cell	APPL2	0.118189	0.998751	-1.08314	10	5396	6.17	6.88	1.58	2.12
Diastolic Blood Pressure	CCNC	0.1187	0.998751	2.63011	26	9216	77.9	74.8	9.82	8.57
Systolic Blood Pressure	AOAH	0.118926	0.998751	-4.25275	21	9221	121.43	126.08	16.51	14.68
Cholesterol	XYLB	0.119067	0.998751	-24.1799	6	4770	164.33	185.59	30.48	38.29
LDL Cholesterol	FAHD1	0.119177	0.998751	10.8961	18	4656	115.62	103.95	23.52	32.51
HDL Cholesterol	PRKD1	0.1192	0.998751	12.9418	5	4675	70.2	53.83	28.84	15.82
Triglycerides	CPO	0.119362	0.998751	9.50676	36	4693	129.64	137.02	55.62	75.86
Systolic Blood Pressure	CD1B	0.119522	0.998751	-3.79818	37	9205	121.65	126.09	12.65	14.69
Glucose	ZNF556	0.119759	0.998751	7.13343	18	5459	105.08	98.48	31.46	38.47
Triglycerides	SLPI	0.119814	0.998751	64.5126	4	4725	216.5	136.9	119.18	75.66
LDL Cholesterol	PMFBP1	0.11983	0.998751	-10.7054	21	4616	94.2	104.12	28.21	32.46
Diastolic Blood Pressure	AOC2	0.119863	0.998751	1.90581	44	9198	76.62	74.8	6.73	8.58
Diastolic Blood Pressure	DDX51	0.120163	0.998751	-6.42406	4	9238	68.88	74.81	8.23	8.57
HDL Cholesterol	RETSAT	0.120197	0.998751	3.47056	37	4643	57.01	53.82	16.21	15.84
Hemoglobin A1c	RPUSD1	0.120443	0.998751	-0.712884	11	3529	5.7	6.4	0.5	1.5
Cholesterol	ANKRD60	0.12087	0.998751	29.8088	5	4565	213.3	185.49	69.12	38.25
HDL Cholesterol	BTNL2	0.120963	0.998751	-2.47548	96	4584	53.46	53.85	15.86	15.84
Hemoglobin A1c	CRYGA	0.120997	0.998751	-1.05321	3	3544	5.33	6.4	0.12	1.5
Cholesterol	PCDHGA5	0.121181	0.998751	13.8001	18	4758	198.56	185.52	36.89	38.29
Diastolic Blood Pressure	ARIH2	0.121227	0.998751	4.51773	8	9220	79.25	74.82	6.14	8.57
Systolic Blood Pressure	SLC5A9	0.121323	0.998751	1.9622	172	9070	129.31	126.01	16.51	14.64
Diastolic Blood Pressure	FGGY	0.121382	0.998751	-2.35274	29	9213	72.17	74.82	8.77	8.57
Glucose	TMEM44	0.121472	0.998751	-7.40228	65	5412	90.39	98.6	27.82	38.55
Glucose	TRIM22	0.121476	0.998751	-14.0833	22	5332	83.8	98.54	14.05	38.49
Hemoglobin A1c	AMPD1	0.121519	0.998751	-0.674069	14	3533	5.75	6.4	0.51	1.5
Diastolic Blood Pressure	CPZ	0.121556	0.998751	-6.2438	4	9238	69.5	74.81	11.47	8.57
LDL Cholesterol	CROCC	0.121722	0.998751	-28.4389	3	4642	74.33	103.96	18.88	32.46
Cholesterol	PHYHD1	0.121807	0.998751	-27.9365	4	4772	157.62	185.59	40.24	38.28
Triglycerides	ENPP3	0.121901	0.998751	30.0772	12	4717	158.67	136.91	88.64	75.69
Systolic Blood Pressure	TGIF1	0.122063	0.998751	-4.83229	14	9228	119.54	126.08	18.87	14.67
Triglycerides	C14orf180	0.122202	0.998751	-67.9857	3	4726	91.33	136.99	18.45	75.74
White Blood Cell	EFHB	0.122293	0.998751	1.7977	4	5402	8.97	6.88	2.46	2.11
Glucose	DHRS4	0.122424	0.998751	9.4643	9	5468	108.44	98.48	35.07	38.45
Systolic Blood Pressure	ARGFX	0.122856	0.998751	-4.66469	23	8586	120.43	126.1	11.94	14.7
Systolic Blood Pressure	KIAA1524	0.123073	0.998751	7.63497	11	9231	135.32	126.06	20.32	14.67
LDL Cholesterol	SLPI	0.123109	0.998751	-24.4113	4	4670	81.75	104.01	28.1	32.49
HDL Cholesterol	FAM186A	0.123174	0.998751	-2.99481	32	4648	49.55	53.87	15.79	15.84
HDL Cholesterol	SLC44A3	0.123352	0.998751	6.5091	10	4670	61	53.83	13.79	15.84
White Blood Cell	ABCA7	0.123427	0.998751	-0.503017	37	5295	6.52	6.88	1.92	2.12
White Blood Cell	GSTO2	0.123539	0.998751	1.79206	3	5403	8	6.88	2.43	2.11
Hemoglobin A1c	KIF16B	0.123558	0.998751	1.24679	6	3541	7.64	6.4	3.06	1.5
Hemoglobin A1c	IGFL1	0.123645	0.998751	0.860153	4	3521	7.25	6.4	1.24	1.5
Hemoglobin A1c	LRRIQ3	0.123657	0.998751	-0.537428	25	3522	5.87	6.4	0.83	1.51
Systolic Blood Pressure	AMZ2	0.123667	0.998751	5.68592	16	9226	130.84	126.06	15.25	14.68
Diastolic Blood Pressure	PMPCA	0.123714	0.998751	-7.31251	3	9181	66	74.83	5.68	8.57
Glucose	SCEL	0.123749	0.998751	1.90237	13	5464	99.81	98.5	60.8	38.39
HDL Cholesterol	NLRC3	0.123749	0.998751	-7.67792	9	4635	47.61	53.85	12.77	15.85
Cholesterol	NPHP1	0.123912	0.998751	-21.5749	8	4744	165.81	185.59	20.77	38.31
LDL Cholesterol	PSG9	0.12397	0.998751	3.78789	142	4532	107.36	103.89	30.77	32.54
HDL Cholesterol	LRRC27	0.124001	0.998751	-7.83049	9	4671	45.67	53.86	10	15.85
LDL Cholesterol	IGFL1	0.124004	0.998751	-22.3974	5	4639	82	104.05	23.6	32.51
Systolic Blood Pressure	C19orf44	0.124074	0.998751	-5.20384	8	9234	119.88	126.08	25.46	14.67
Hemoglobin A1c	STAP2	0.12408	0.998751	-0.16464	46	3501	6.22	6.4	1.62	1.5
Triglycerides	C6orf127	0.12416	0.998751	-39.1839	4	4636	94.62	137.13	63.22	75.6
LDL Cholesterol	ANGEL1	0.124485	0.998751	17.5942	8	4666	122.5	103.96	31.26	32.48
Cholesterol	RABAC1	0.124797	0.998751	-24.4034	6	4644	160.75	185.47	18.91	38.31
C Reactive Protein	LDLRAD1	0.124799	0.998751	0.985652	12	408	3.98	3.07	2.27	2.39
Hemoglobin A1c	TMEM82	0.124801	0.998751	-0.401499	30	3430	6.04	6.41	1.22	1.51
Glucose	FBXL8	0.124921	0.998751	3.82393	148	5329	104.55	98.33	42.46	38.32
Systolic Blood Pressure	METTL7B	0.124948	0.998751	-7.72124	8	9234	119.62	126.08	13.14	14.68
Systolic Blood Pressure	ANKRD27	0.124976	0.998751	12.2367	4	9225	140	126.07	21.77	14.68
Glucose	GOT1L1	0.124987	0.998751	13.5869	19	5458	112.66	98.45	44.8	38.42
White Blood Cell	ANKRD60	0.124995	0.998751	1.46433	5	5174	8.02	6.89	2.44	2.12
LDL Cholesterol	MRPL28	0.125257	0.998751	13.7645	13	4661	117.54	103.96	33.93	32.48
Diastolic Blood Pressure	TRNT1	0.125306	0.998751	-7.50327	3	9239	68.67	74.81	4.04	8.57
LDL Cholesterol	IFI27L1	0.125362	0.998751	27.3415	4	4670	131	103.97	54.71	32.46
Triglycerides	TP53AIP1	0.125698	0.998751	62.6486	3	4726	186.33	136.93	86.93	75.72
Diastolic Blood Pressure	CFHR2	0.125759	0.998751	2.32198	34	9208	77.29	74.8	10.38	8.57
Triglycerides	MOK	0.125882	0.998751	14.2843	50	4418	141.21	137.5	79.56	75.98
Systolic Blood Pressure	ENKD1	0.125884	0.998751	10.663	4	9238	135.25	126.07	11.29	14.68
Diastolic Blood Pressure	ANO7	0.126043	0.998751	2.83126	22	9220	77.75	74.8	10.39	8.57
LDL Cholesterol	SLC4A9	0.126153	0.998751	17.1233	8	4666	121.5	103.97	28.88	32.49
LDL Cholesterol	IL33	0.126209	0.998751	27.9783	3	4671	131.37	103.98	14.89	32.49
Systolic Blood Pressure	C1orf173	0.126488	0.998751	-9.61881	5	9207	116	126.08	10.37	14.68
Triglycerides	LAMB3	0.126535	0.998751	43.534	4	4725	177.62	136.93	47.29	75.74
Glucose	ARHGEF38	0.12658	0.998751	2.95449	25	5452	102.44	98.48	26.18	38.5
Cholesterol	MYOM3	0.126679	0.998751	21.168	8	4768	208.19	185.53	41.92	38.27
Systolic Blood Pressure	ALPK3	0.126828	0.998751	-4.58096	16	8654	122.66	126.06	19.76	14.64
HDL Cholesterol	HRG	0.126951	0.998751	-6.0567	10	4652	48.4	53.85	17.02	15.84
HDL Cholesterol	TMPRSS12	0.127012	0.998751	10.5222	4	4676	62.88	53.84	12.29	15.84
C Reactive Protein	SCNN1D	0.127358	0.998751	2.34899	3	417	5.42	3.08	3.17	2.38
Cholesterol	EXOC3L1	0.127387	0.998751	12.6948	21	4755	197.74	185.51	41.12	38.27
Triglycerides	TRUB1	0.127465	0.998751	76.9207	3	4726	238	136.9	103.88	75.68
C Reactive Protein	SLC13A1	0.127639	0.998751	2.18716	4	416	5.31	3.08	3.9	2.37
Hemoglobin A1c	C16orf89	0.127717	0.998751	-0.816178	5	3542	5.57	6.4	0.43	1.5
Glucose	CYP2J2	0.127748	0.998751	20.6623	5	5472	118	98.48	44.84	38.44
Glucose	ITGB6	0.127799	0.998751	-21.2064	3	5292	76.67	98.48	12.58	38.38
Diastolic Blood Pressure	CRTAP	0.127927	0.998751	-6.34375	4	9238	68.38	74.81	6.94	8.57
Cholesterol	C2orf56	0.128134	0.998751	23.4101	8	4768	209.62	185.52	71.2	38.21
Cholesterol	AGMAT	0.128195	0.998751	13.8001	19	4738	198	185.56	41.18	38.28
Systolic Blood Pressure	TTLL10	0.128258	0.998751	12.4199	3	9239	137.5	126.07	11.3	14.68
LDL Cholesterol	C2orf56	0.128294	0.998751	20.4598	8	4666	124.88	103.96	58.02	32.43
HDL Cholesterol	MS4A6A	0.128327	0.998751	-5.04994	21	4659	48	53.87	11.81	15.85
HDL Cholesterol	TM9SF1	0.128528	0.998751	-4.16654	28	4652	48.18	53.88	13.13	15.85
Systolic Blood Pressure	FAM65C	0.128751	0.998751	-9.44892	5	9237	116.5	126.08	11.52	14.68
Systolic Blood Pressure	AGMO	0.128884	0.998751	-4.02306	26	9216	122.4	126.08	15.41	14.68
Diastolic Blood Pressure	AMPD1	0.128964	0.998751	-2.13936	35	9207	73.47	74.82	9	8.57
Systolic Blood Pressure	HRASLS	0.128989	0.998751	-4.66671	17	9225	120.88	126.08	16.37	14.68
White Blood Cell	RNFT1	0.129025	0.998751	-1.16964	7	5399	5.33	6.88	1.33	2.11
Diastolic Blood Pressure	CNTRL	0.129368	0.998751	-5.20168	6	9236	68.58	74.82	5.02	8.57
White Blood Cell	CD1B	0.129382	0.998751	0.532027	23	5383	7.5	6.88	1.68	2.12
LDL Cholesterol	BCO2	0.129389	0.998751	4.92804	73	4601	108.72	103.92	27.52	32.56
Diastolic Blood Pressure	DNAH14	0.12946	0.998751	-0.733077	307	8935	74.89	74.81	8.98	8.56
Glucose	CST4	0.12948	0.998751	-20.2772	5	5384	77.9	98.61	8.09	38.55
Diastolic Blood Pressure	TRIM5	0.129518	0.998751	2.32682	33	9209	77.92	74.8	10.57	8.57
Cholesterol	OCEL1	0.129858	0.998751	-4.92856	138	4604	179.66	185.66	37.87	38.32
Triglycerides	LRRC34	0.129867	0.998751	10.7506	100	4450	138.04	137.41	77.91	76.03
Triglycerides	BTNL8	0.12995	0.998751	59.3505	3	4726	179	136.94	84.15	75.72
C Reactive Protein	CDC20B	0.13004	0.998751	2.0557	3	399	5.53	3.06	0.87	2.39
White Blood Cell	STAP2	0.130055	0.998751	-0.410765	69	5337	6.68	6.88	1.82	2.12
Glucose	IGFL1	0.130155	0.998751	29.6005	5	5441	126.5	98.52	56.44	38.47
Triglycerides	CEP152	0.130181	0.998751	40.8434	8	4721	162.69	136.92	91.11	75.7
Triglycerides	KIF9	0.130312	0.998751	-51.5131	4	4725	83.62	137.01	20.91	75.74
HDL Cholesterol	DYTN	0.130365	0.998751	-2.93154	69	4611	52.95	53.86	14.88	15.86
White Blood Cell	LRTM1	0.130612	0.998751	-1.66947	4	5402	5.51	6.88	0.87	2.12
HDL Cholesterol	CAPN1	0.13076	0.998751	14.2898	3	4677	75.17	53.83	10.87	15.83
Systolic Blood Pressure	ZNF142	0.131039	0.998751	5.69062	17	9225	131	126.06	16.83	14.68
HDL Cholesterol	GSTK1	0.131205	0.998751	9.87819	4	4676	62.75	53.84	7.63	15.84
LDL Cholesterol	ZAN	0.131285	0.998751	-4.96211	104	4417	99.17	104.13	28.27	32.56
Triglycerides	QRICH2	0.131312	0.998751	18.4666	34	4695	163	136.77	89.02	75.6
LDL Cholesterol	RAD51L1	0.131355	0.998751	28.9197	3	4671	134.33	103.98	30.03	32.48
Systolic Blood Pressure	METRN	0.131474	0.998751	11.0155	5	9172	138.8	126.06	23.21	14.69
LDL Cholesterol	CPA1	0.131795	0.998751	-23.1277	4	4670	83.88	104.01	34.95	32.48
White Blood Cell	SPEF2	0.131956	0.998751	-1.13082	4	5380	5.95	6.88	2.51	2.11
Systolic Blood Pressure	CDC27	0.132494	0.998751	7.28915	10	9232	135.2	126.06	16.84	14.68
LDL Cholesterol	AOC2	0.132613	0.998751	-24.7521	4	4670	79.38	104.02	17.56	32.49
Glucose	IL17F	0.132668	0.998751	21.9094	4	5473	123.12	98.48	39.18	38.45
LDL Cholesterol	FUCA1	0.133131	0.998751	-10.2796	9	4631	93.22	103.99	63.11	32.38
LDL Cholesterol	RABAC1	0.133165	0.998751	-21.1778	6	4543	83.25	103.89	11.41	32.47
Cholesterol	AKR7L	0.133233	0.998751	7.01972	73	4279	194.5	185.61	41.42	38.47
LDL Cholesterol	ENDOV	0.133326	0.998751	-28.0113	3	4671	73.83	104.01	12.71	32.49
Glucose	COQ2	0.133395	0.998751	6.39613	132	5345	104.58	98.35	44.83	38.27
Triglycerides	GSTK1	0.133429	0.998751	-48.9971	4	4725	99.38	137	50.02	75.74
Glucose	OXR1	0.133492	0.998751	10.9832	41	5436	109.37	98.42	51.83	38.32
Hemoglobin A1c	C12orf42	0.133522	0.998751	-0.777291	8	3539	5.61	6.4	0.35	1.5
Cholesterol	NIPSNAP3A	0.133633	0.998751	4.48887	141	4635	188.87	185.46	34.21	38.4
HDL Cholesterol	CDK15	0.133636	0.998751	5.14898	23	4657	61.46	53.81	19.41	15.81
LDL Cholesterol	SELENBP1	0.133756	0.998751	-24.4975	4	4670	80.62	104.02	18.52	32.49
Systolic Blood Pressure	LGALS8	0.134133	0.998751	6.46821	11	9231	134.68	126.06	14.03	14.68
Cholesterol	TRPM4	0.134171	0.998751	11.1514	28	4748	196.75	185.5	41.08	38.26
C Reactive Protein	SEMG2	0.134375	0.998751	-1.76235	5	415	1.48	3.12	0.84	2.39
White Blood Cell	TMEM155	0.134436	0.998751	0.761984	19	5387	7.34	6.88	2.52	2.11
Triglycerides	ALKBH3	0.13446	0.998751	53.6737	3	4726	197.83	136.92	38.71	75.73
LDL Cholesterol	XIRP2	0.134591	0.998751	9.91877	19	4645	114.5	103.95	21.05	32.52
HDL Cholesterol	LSR	0.134717	0.998751	10.4689	6	4674	66.92	53.83	19.22	15.83
LDL Cholesterol	ZNF229	0.13496	0.998751	7.81206	42	4632	111.45	103.93	34.54	32.46
HDL Cholesterol	C20orf26	0.13506	0.998751	6.93974	16	4648	63.34	53.79	25.09	15.76
Triglycerides	ABCA13	0.135236	0.998751	-42.432	7	4704	108.86	137	47.56	75.79
LDL Cholesterol	CCL24	0.135323	0.998751	-20.0932	6	4668	83.58	104.02	20.92	32.49
HDL Cholesterol	ALKBH3	0.135399	0.998751	-12.8101	3	4677	42.33	53.85	6.03	15.84
Cholesterol	ACSM3	0.135463	0.998751	-4.07774	236	4540	180.96	185.8	34.23	38.47
Triglycerides	C8B	0.135599	0.998751	-47.5006	4	4692	110.5	137.01	66.53	75.85
HDL Cholesterol	SUMF2	0.135632	0.998751	-7.09144	11	4268	49	53.66	10.92	15.56
Diastolic Blood Pressure	SYNE3	0.135656	0.998751	3.84366	11	9231	79.45	74.81	9.55	8.57
Glucose	RESP18	0.135763	0.998751	25.356	11	5466	127.32	98.44	61.29	38.38
Systolic Blood Pressure	AGER	0.135823	0.998751	-4.26431	25	9217	123.9	126.08	14.39	14.68
White Blood Cell	AMZ2	0.135883	0.998751	-1.43528	5	5401	5.52	6.88	1.14	2.12
HDL Cholesterol	DLL4	0.135981	0.998751	-6.01786	10	4600	49.3	53.8	17.75	15.82
LDL Cholesterol	ABCB5	0.136009	0.998751	-3.49964	198	4476	100.67	104.14	32.28	32.49
Cholesterol	C17orf105	0.136038	0.998751	20.7349	7	4676	204.93	185.6	29	38.3
Systolic Blood Pressure	SBNO2	0.136046	0.998751	4.34009	30	9212	131.95	126.05	17.66	14.67
Systolic Blood Pressure	COL6A5	0.136464	0.998751	-1.56503	177	8997	125.6	126.09	15.42	14.67
Cholesterol	RHD	0.136604	0.998751	-4.29189	187	4523	180.82	185.7	36.18	38.3
Triglycerides	KDELC2	0.136634	0.998751	40.8563	8	4721	192.19	136.87	98.41	75.66
Cholesterol	SIRPG	0.136739	0.998751	-23.7807	5	4671	163.6	185.65	48.3	38.39
HDL Cholesterol	CRYGN	0.136968	0.998751	4.07409	39	4641	58.73	53.8	19.86	15.8
HDL Cholesterol	RAD54B	0.136969	0.998751	-10.2321	5	4675	42.2	53.86	4.25	15.84
Systolic Blood Pressure	CCDC64B	0.137022	0.998751	3.6641	51	9191	131.52	126.04	18.67	14.65
Triglycerides	SLC10A6	0.137032	0.998751	29.264	13	4716	149.23	136.93	87.91	75.7
Glucose	PLCD4	0.137081	0.998751	8.43765	72	5405	106.49	98.39	51.1	38.25
Systolic Blood Pressure	SEC23B	0.137319	0.998751	9.41683	5	9201	135.7	126.06	11.29	14.69
Cholesterol	BHMT2	0.1375	0.998751	-7.98586	51	4725	176.68	185.66	35.17	38.31
Systolic Blood Pressure	WFDC1	0.137561	0.998751	-2.98616	32	9210	124.84	126.08	17.94	14.67
Glucose	CHI3L2	0.137712	0.998751	-16.982	10	5467	81.25	98.53	8.99	38.47
Diastolic Blood Pressure	ABCA13	0.137845	0.998751	2.43158	26	9181	76.83	74.8	8.32	8.57
Diastolic Blood Pressure	NBPF3	0.137869	0.998751	-5.4258	5	9134	68.4	74.79	8.53	8.56
Systolic Blood Pressure	GALNT5	0.137891	0.998751	11.9711	3	9239	137.5	126.07	9.73	14.68
HDL Cholesterol	TNFSF18	0.137901	0.998751	4.32319	22	4658	56.07	53.83	14.58	15.85
HDL Cholesterol	HEATR7B2	0.138049	0.998751	-7.59402	7	4658	48.5	53.84	15.84	15.83
Cholesterol	CYP4X1	0.138139	0.998751	-20.8098	8	4768	168.94	185.59	23.08	38.3
Triglycerides	LSR	0.138362	0.998751	-41.7429	6	4723	92.33	137.02	36.44	75.75
HDL Cholesterol	C2orf65	0.138417	0.998751	-4.92489	11	4610	50.41	53.88	23.09	15.86
Systolic Blood Pressure	GRK4	0.138464	0.998751	-1.70817	156	9086	122.22	126.14	14.3	14.68
LDL Cholesterol	ENPEP	0.138489	0.998751	7.04123	44	4630	110.15	103.94	31.42	32.49
LDL Cholesterol	SLC6A19	0.138512	0.998751	-19.5395	6	4668	84.48	104.02	23.47	32.49
Glucose	SPEF2	0.13855	0.998751	49.7308	4	5450	151.38	98.4	90.92	38.28
LDL Cholesterol	SHQ1	0.138679	0.998751	-9.18818	31	4643	94.87	104.06	25.44	32.52
White Blood Cell	RHD	0.138783	0.998751	-0.21053	210	5128	6.53	6.9	2.03	2.12
Triglycerides	YME1L1	0.138837	0.998751	25.689	17	4148	159.79	138.49	87.36	75.83
Cholesterol	SHCBP1L	0.138869	0.998751	34.6475	3	4773	227.17	185.54	54.91	38.27
White Blood Cell	MMP3	0.138939	0.998751	-1.69087	3	5403	5.07	6.88	1.1	2.11
White Blood Cell	FAM151B	0.138949	0.998751	0.75902	25	5381	7.89	6.88	2.37	2.11
LDL Cholesterol	MUC17	0.139082	0.998751	-20.56	6	4668	82.98	104.02	16.98	32.49
Triglycerides	SPAG8	0.139099	0.998751	-12.5452	72	4657	109.75	137.38	59.75	75.88
Cholesterol	ANKRD23	0.139158	0.998751	-31.0112	3	4769	158.67	185.59	44.77	38.29
LDL Cholesterol	SEMG2	0.139188	0.998751	5.74899	63	4611	109.62	103.92	31.42	32.5
HDL Cholesterol	POLR2E	0.139216	0.998751	-8.32174	6	4674	47.5	53.85	15.22	15.84
Triglycerides	C9orf43	0.139252	0.998751	-40.215	6	4723	86.83	137.03	30.9	75.75
Triglycerides	PCM1	0.139351	0.998751	-33.4482	12	4717	113.67	137.02	48.27	75.78
Hemoglobin A1c	MUC17	0.139449	0.998751	-0.900823	4	3543	5.45	6.4	0.44	1.5
Glucose	TBPL2	0.139518	0.998751	33.3772	5	5472	130.5	98.47	83.55	38.39
Glucose	DDX11	0.139578	0.998751	8.51518	6	5471	105.58	98.49	25.42	38.46
Diastolic Blood Pressure	LRRFIP2	0.139627	0.998751	4.56415	7	9235	80.21	74.81	4.26	8.58
Diastolic Blood Pressure	ALOX15B	0.139668	0.998751	4.11776	9	9176	78.06	74.81	7.41	8.58
Diastolic Blood Pressure	UGT2B11	0.139781	0.998751	2.22397	32	8819	77.97	74.76	9.33	8.56
Glucose	EME2	0.13988	0.998751	11.4563	28	5449	110.04	98.44	55.67	38.34
Diastolic Blood Pressure	PLA2G4D	0.139897	0.998751	-1.07325	134	9108	72.16	74.85	8.41	8.57
Diastolic Blood Pressure	EMC10	0.140109	0.998751	3.50611	12	9230	77.96	74.81	5.86	8.58
Cholesterol	MAMDC4	0.140146	0.998751	22.4846	7	4769	208.57	185.53	53.03	38.26
White Blood Cell	RP11-113D6.10	0.140185	0.998751	0.780195	27	5214	7.44	6.89	2.86	2.11
Hemoglobin A1c	XYLB	0.140233	0.998751	-0.827695	5	3542	5.56	6.4	0.51	1.5
Hemoglobin A1c	NLRC3	0.140338	0.998751	-0.542426	7	3514	5.87	6.4	1.25	1.51
HDL Cholesterol	SLC15A2	0.140345	0.998751	-13.2017	3	4677	41	53.85	1.73	15.84
Triglycerides	HAL	0.140426	0.998751	23.049	52	4677	151.59	136.8	113.94	75.2
Systolic Blood Pressure	UBE2U	0.140534	0.998751	-9.74242	4	9170	117.25	126.08	16.58	14.67
Diastolic Blood Pressure	COL6A5	0.140617	0.998751	-0.947667	177	8997	74.3	74.83	8.61	8.57
Triglycerides	BCS1L	0.140649	0.998751	30.3465	11	4718	182.23	136.86	99.58	75.64
Diastolic Blood Pressure	ZNF155	0.14067	0.998751	7.5063	3	9212	82.67	74.81	15.18	8.58
Cholesterol	BTNL2	0.140711	0.998751	-6.0578	97	4679	178.53	185.71	33.49	38.37
Diastolic Blood Pressure	HRG	0.140726	0.998751	2.96114	19	9193	78.29	74.8	10.91	8.57
Cholesterol	MLF1	0.140866	0.998751	31.4274	3	4773	213.5	185.55	21.78	38.29
Systolic Blood Pressure	EMR2	0.141233	0.998751	-8.00773	8	9079	118.06	126.03	6.6	14.68
Cholesterol	NOX3	0.141257	0.998751	-17.6409	9	4767	168.89	185.6	43.73	38.27
White Blood Cell	GALNT14	0.141584	0.998751	-1.3696	4	5402	5.64	6.88	1.96	2.11
Systolic Blood Pressure	C9orf96	0.141692	0.998751	13.2285	3	9239	139.67	126.07	19.3	14.68
Triglycerides	NWD1	0.141727	0.998751	8.74232	65	4664	132.65	137.02	65.08	75.87
Glucose	CEP89	0.141855	0.998751	4.07319	13	5464	101.46	98.49	24.83	38.48
HDL Cholesterol	LZTS2	0.141877	0.998751	13.2206	5	4618	69.7	53.79	33.48	15.78
Glucose	C4orf37	0.141917	0.998751	-18.2108	6	5471	79.58	98.52	10.56	38.46
Diastolic Blood Pressure	PUSL1	0.142014	0.998751	-7.12433	3	9239	67.33	74.81	2.52	8.57
Systolic Blood Pressure	MST1	0.142203	0.998751	-5.88509	15	8966	120	126.12	10.06	14.68
White Blood Cell	RAD18	0.142223	0.998751	-0.768486	15	5391	5.68	6.89	1.63	2.12
Diastolic Blood Pressure	HEATR4	0.142416	0.998751	-0.653864	331	8911	74.84	74.81	9.54	8.54
White Blood Cell	TBC1D9B	0.142461	0.998751	1.66489	3	5362	8.52	6.88	1.53	2.11
Systolic Blood Pressure	AP1M2	0.142604	0.998751	10.7435	4	9238	136.62	126.07	15.17	14.68
Diastolic Blood Pressure	MST1	0.142985	0.998751	-3.18794	15	8966	70.67	74.84	6.73	8.58
HDL Cholesterol	BHMT2	0.143209	0.998751	2.65405	51	4629	58.27	53.8	14.62	15.85
HDL Cholesterol	AL359392.1	0.143284	0.998751	5.90764	14	4247	60.61	53.66	17.38	15.66
Cholesterol	C9orf9	0.143402	0.998751	-23.4647	5	4771	158.3	185.59	44.32	38.28
Hemoglobin A1c	GRK4	0.143602	0.998751	-0.238135	72	3475	6.22	6.4	1.31	1.51
White Blood Cell	PLEKHO2	0.143707	0.998751	-0.833865	11	5297	6.24	6.88	2.05	2.12
Diastolic Blood Pressure	FAM65C	0.143812	0.998751	-5.44868	5	9237	70.1	74.81	7.64	8.57
Systolic Blood Pressure	ALDH3B2	0.143877	0.998751	9.84292	4	9184	134.5	126.07	9	14.69
Diastolic Blood Pressure	SLC6A19	0.143931	0.998751	-4.17865	9	9233	71.22	74.81	6.08	8.58
White Blood Cell	PPIG	0.144032	0.998751	-0.697673	18	5388	5.85	6.89	1.63	2.12
LDL Cholesterol	ZNF277	0.144054	0.998751	14.0547	13	4661	117.28	103.96	36.58	32.47
Triglycerides	GZMM	0.144132	0.998751	12.488	75	4654	160.77	136.58	83.54	75.54
Systolic Blood Pressure	ZSCAN16	0.144152	0.998751	-11.0114	4	9238	117.25	126.08	5.74	14.68
LDL Cholesterol	MIB2	0.144377	0.998751	14.5441	11	4663	119.96	103.96	36.28	32.47
HDL Cholesterol	MMP8	0.144387	0.998751	3.82347	27	4653	57.87	53.82	16.32	15.84
White Blood Cell	ACSM3	0.144649	0.998751	0.171237	265	5141	6.87	6.88	2.06	2.12
Triglycerides	DHRS4	0.144657	0.998751	-32.5517	8	4721	90.06	137.04	40.23	75.75
HDL Cholesterol	METTL2B	0.144702	0.998751	-10.6264	4	4676	44.12	53.85	12.4	15.84
White Blood Cell	C6orf27	0.144801	0.998751	1.19138	10	5392	7.91	6.88	3.72	2.11
Systolic Blood Pressure	LAMB4	0.144982	0.998751	-1.68184	149	9093	125.55	126.08	15.12	14.68
Glucose	IL20	0.14501	0.998751	-20.1677	5	5472	77.8	98.52	6.73	38.46
Glucose	PPEF2	0.145345	0.998751	8.8051	80	4963	106.1	98.23	48.32	37.97
Triglycerides	ZNF229	0.145355	0.998751	10.9375	42	4687	147.15	136.87	72.88	75.75
White Blood Cell	ABCG8	0.145503	0.998751	-0.930026	10	5396	5.98	6.88	1.7	2.12
Systolic Blood Pressure	NLRP8	0.145699	0.998751	6.51244	13	9229	133.65	126.06	20.04	14.67
Glucose	MMP10	0.145747	0.998751	1.88431	82	5395	101.06	98.46	37.31	38.47
HDL Cholesterol	C4orf40	0.145833	0.998751	11.7326	3	4677	66.67	53.84	10.02	15.84
LDL Cholesterol	KIAA1429	0.145874	0.998751	-21.2166	5	4652	83.8	104.07	24.22	32.49
Systolic Blood Pressure	OCM	0.146064	0.998751	-11.5374	3	9073	114.67	126.07	11.02	14.7
Triglycerides	C16orf92	0.146159	0.998751	37.0167	6	4723	180	136.91	63.96	75.73
Triglycerides	MMP1	0.146457	0.998751	19.9145	20	4526	168.25	136.25	82.01	75.71
LDL Cholesterol	RAET1L	0.146552	0.998751	-2.93645	194	4257	101.48	104.32	34.18	32.48
Triglycerides	SH2D1B	0.146557	0.998751	-22.5153	10	4719	107.05	137.03	62.32	75.75
LDL Cholesterol	ALDH1L2	0.146743	0.998751	-7.38472	33	4641	96.89	104.05	34.87	32.47
LDL Cholesterol	RP11-357L2.1	0.146795	0.998751	-13.8153	13	4661	92.23	104.03	23.53	32.5
Cholesterol	SPEF2	0.146996	0.998751	32.3199	3	4751	221.83	185.51	35.06	38.3
White Blood Cell	DOCK1	0.147018	0.998751	0.37646	80	5326	7.16	6.88	2.31	2.11
Systolic Blood Pressure	TXNDC3	0.14702	0.998751	-3.74315	38	9204	124.13	126.08	12.08	14.69
Hemoglobin A1c	SLC46A3	0.14728	0.998751	-0.920309	4	3543	5.49	6.4	0.35	1.5
LDL Cholesterol	PI16	0.1473	0.998751	-21.6286	4	4670	81.38	104.01	38.47	32.48
Systolic Blood Pressure	C11orf34	0.14733	0.998751	3.43491	46	8811	130.42	125.96	17.39	14.61
Glucose	LGALS3BP	0.147333	0.998751	-13.2371	4	5473	83.75	98.51	22.87	38.46
HDL Cholesterol	IFI27L1	0.147385	0.998751	12.7145	4	4676	61.5	53.84	25.75	15.83
Diastolic Blood Pressure	C1QTNF8	0.147482	0.998751	-7.02432	3	9016	65.67	74.84	1.53	8.59
Cholesterol	C8B	0.147506	0.998751	27.8478	4	4739	214.75	185.52	40.79	38.29
Hemoglobin A1c	RGS22	0.147676	0.998751	0.863143	3	3544	7.27	6.4	1.16	1.5
HDL Cholesterol	ODF3L1	0.148097	0.998751	-2.02502	205	4475	53.82	53.85	13.94	15.92
HDL Cholesterol	CEP152	0.148156	0.998751	-8.30439	7	4673	47.93	53.85	11.93	15.85
Diastolic Blood Pressure	TRIM38	0.148237	0.998751	2.20978	29	9213	76.74	74.81	7.66	8.58
Diastolic Blood Pressure	NLRP8	0.148489	0.998751	3.40504	13	9229	78.62	74.81	9.24	8.57
Glucose	PDE4DIP	0.148611	0.998751	4.85252	231	5246	102.44	98.33	43.01	38.23
Systolic Blood Pressure	IFI27L1	0.148748	0.998751	-5.19188	13	9229	119.96	126.08	14.87	14.68
Hemoglobin A1c	CPB2	0.148764	0.998751	-0.829616	4	3494	5.59	6.41	0.79	1.51
Triglycerides	DLL4	0.148798	0.998751	37.4894	10	4647	157.6	137.23	100.44	75.85
HDL Cholesterol	MAMDC4	0.149024	0.998751	8.01594	6	4674	62.25	53.83	13.89	15.84
Glucose	PYGM	0.14905	0.998751	16.2855	3	5418	113.67	98.41	28.87	38.32
Hemoglobin A1c	SRA1	0.149063	0.998751	2.0037	3	3544	8.38	6.4	3.03	1.5
Triglycerides	FAM166A	0.149086	0.998751	-29.2831	12	4717	122.33	137	65.11	75.75
LDL Cholesterol	SECTM1	0.149165	0.998751	-18.4243	6	4668	87.42	104.02	31.34	32.49
C Reactive Protein	DAND5	0.149348	0.998751	-1.10991	10	394	2.16	3.15	2	2.4
White Blood Cell	MEGF11	0.149396	0.998751	1.36272	5	5401	8.47	6.88	2.11	2.11
Triglycerides	PSG5	0.149483	0.998751	18.0981	42	4687	139.73	136.94	84.73	75.65
Triglycerides	SLC5A9	0.149503	0.998751	6.41626	111	4618	128.59	137.16	62.75	76.01
Triglycerides	CCDC30	0.149584	0.998751	-21.0446	15	4714	127.87	136.99	76.7	75.73
HDL Cholesterol	TMEM14B	0.149632	0.998751	-5.84777	17	4650	48.18	53.86	10.86	15.87
Cholesterol	NLRP9	0.149673	0.998751	18.5832	9	4767	199.06	185.54	46.74	38.27
Hemoglobin A1c	SLC22A25	0.149693	0.998751	0.136461	92	3388	6.54	6.4	1.58	1.51
White Blood Cell	CATSPER3	0.149734	0.998751	0.868146	8	5398	7.44	6.88	1.61	2.12
Glucose	C1orf168	0.149761	0.998751	-8.01928	25	5452	89.88	98.54	25.61	38.49
Glucose	AGPAT2	0.149844	0.998751	-13.372	15	5462	84.53	98.54	17.37	38.48
Systolic Blood Pressure	GPR111	0.149911	0.998751	1.58969	219	8949	128.86	125.99	16.05	14.62
HDL Cholesterol	C14orf180	0.149967	0.998751	12.1871	3	4677	62.67	53.84	17.95	15.84
Glucose	STK19	0.149972	0.998751	7.36054	166	5311	104.93	98.3	50.97	37.98
Hemoglobin A1c	OVCH1	0.150048	0.998751	-0.637885	14	3285	5.77	6.4	0.5	1.5
Glucose	CEP95	0.150079	0.998751	14.8754	3	5474	115.17	98.49	22.54	38.45
HDL Cholesterol	CD207	0.15022	0.998751	13.1541	3	4677	66.67	53.84	17.93	15.84
LDL Cholesterol	ADH1A	0.150315	0.998751	-17.7732	7	4667	87.24	104.02	23.71	32.49
HDL Cholesterol	DPEP2	0.15042	0.998751	-8.57974	7	4673	43.93	53.86	7.95	15.85
Triglycerides	KIAA0020	0.150456	0.998751	51.9523	3	4726	180.33	136.94	68.82	75.73
Glucose	PRKD1	0.150495	0.998751	-12.3843	6	5471	84.83	98.51	23.75	38.46
HDL Cholesterol	GML	0.150603	0.998751	-2.10991	151	4529	53.08	53.87	14.54	15.88
Systolic Blood Pressure	ITGB6	0.150712	0.998751	8.23526	6	8982	136.33	126.07	11.54	14.68
Cholesterol	CST4	0.150727	0.998751	26.0654	5	4692	209.6	185.59	59.11	38.35
LDL Cholesterol	ABCG8	0.150762	0.998751	-15.043	9	4665	87.83	104.03	29.08	32.49
Diastolic Blood Pressure	DHX34	0.150872	0.998751	-5.83939	4	9238	67.5	74.81	9.15	8.57
Glucose	C3orf32	0.150951	0.998751	-16.6857	5	5472	81.3	98.51	15.81	38.46
HDL Cholesterol	KIAA0141	0.150976	0.998751	6.49853	8	4672	60.88	53.83	11.86	15.84
Diastolic Blood Pressure	TMEM44	0.151015	0.998751	-1.35215	82	9160	73.89	74.82	8.43	8.58
Diastolic Blood Pressure	ALPK2	0.151018	0.998751	-3.64084	11	9231	71.95	74.81	8.39	8.57
Diastolic Blood Pressure	ZNF812	0.151113	0.998751	1.03983	158	8687	76.58	74.76	10.02	8.55
White Blood Cell	C7orf33	0.15125	0.998751	0.632167	26	5380	7.59	6.88	2.4	2.11
Diastolic Blood Pressure	DAND5	0.151439	0.998751	0.990626	151	8712	76.48	74.74	8.83	8.55
Systolic Blood Pressure	EME2	0.151664	0.998751	2.47721	63	9179	127.84	126.06	14.18	14.69
Diastolic Blood Pressure	LRRC67	0.151666	0.998751	2.22595	26	9216	76.87	74.81	5.4	8.58
Triglycerides	SERPINA12	0.15168	0.998751	18.6255	18	4711	161.72	136.87	64.82	75.76
Triglycerides	NSUN4	0.151711	0.998751	-32.0137	7	4722	101.43	137.02	58.19	75.74
LDL Cholesterol	HSD17B13	0.151804	0.998751	-13.2071	8	4525	90	104.03	42.63	32.46
HDL Cholesterol	TRIM31	0.151815	0.998751	-6.81828	10	4670	45.55	53.86	11.72	15.84
Triglycerides	ZNF142	0.151885	0.998751	-53.8978	5	4724	102.2	137	22.08	75.76
Hemoglobin A1c	KRT74	0.151923	0.998751	0.298305	36	3503	6.67	6.4	1.55	1.5
Cholesterol	RSPH6A	0.152031	0.998751	-29.7673	3	4773	150.33	185.59	37.1	38.28
Cholesterol	MARCO	0.152139	0.998751	-16.1	10	4766	168.55	185.6	42.38	38.27
Systolic Blood Pressure	C9orf152	0.152194	0.998751	-5.46805	11	8774	120.59	126.15	17.05	14.71
Hemoglobin A1c	AGPAT2	0.152395	0.998751	-0.656337	10	3537	5.76	6.4	0.8	1.5
Glucose	C19orf57	0.152496	0.998751	2.2067	184	5293	99.99	98.45	39.06	38.43
LDL Cholesterol	KLK13	0.152555	0.998751	10.2397	19	4264	113.66	103.73	30.92	32.15
Cholesterol	CAPN1	0.152742	0.998751	33.0733	3	4773	223.17	185.54	50	38.27
LDL Cholesterol	TEP1	0.152884	0.998751	-17.7479	7	4660	86.57	104.02	25.61	32.51
Diastolic Blood Pressure	LGALS8	0.152886	0.998751	3.64792	11	9231	78.41	74.81	9.45	8.57
Diastolic Blood Pressure	ETV3L	0.152977	0.998751	-2.12363	35	9207	73.09	74.82	6.75	8.58
Triglycerides	DDX10	0.153019	0.998751	37.099	6	4723	160	136.93	77.17	75.73
HDL Cholesterol	STAP2	0.15327	0.998751	-2.46725	61	4619	50.2	53.89	15.06	15.85
Triglycerides	CYP2B6	0.153596	0.998751	27.6979	11	4686	159.32	136.99	89.44	75.67
Glucose	CCNC	0.153606	0.998751	9.9912	18	5459	107.72	98.47	44.53	38.43
Triglycerides	PLA2R1	0.153686	0.998751	18.2134	34	4547	161.74	137.19	86.9	75.92
Diastolic Blood Pressure	FMO2	0.153774	0.998751	1.12095	115	9127	76.54	74.79	8.75	8.57
Triglycerides	ZNF277	0.153803	0.998751	16.9754	13	4716	137.92	136.96	49.57	75.79
Systolic Blood Pressure	ATP8B3	0.153855	0.998751	-2.24009	65	9177	123.81	126.09	15.48	14.68
White Blood Cell	MRPL28	0.153911	0.998751	-0.746094	15	5391	5.71	6.89	1.65	2.12
C Reactive Protein	GRIN3B	0.15392	0.998751	1.25676	10	410	4.33	3.07	3.08	2.37
Cholesterol	PCDHA9	0.154026	0.998751	22.0911	7	4769	207.29	185.53	55.38	38.26
White Blood Cell	KRT26	0.154088	0.998751	0.771378	14	5325	7.49	6.89	2.42	2.11
Systolic Blood Pressure	FAM98C	0.154125	0.998751	5.41768	12	9230	132.42	126.06	10.24	14.69
Triglycerides	RAD54B	0.154156	0.998751	41.8604	5	4724	185	136.91	77.06	75.72
Hemoglobin A1c	AAED1	0.154208	0.998751	-0.729402	8	3527	5.71	6.4	0.63	1.5
HDL Cholesterol	TAS1R1	0.154313	0.998751	2.41597	55	4625	56.42	53.81	14.99	15.85
Cholesterol	SLPI	0.154385	0.998751	-25.7225	4	4772	164.38	185.58	48.13	38.28
Systolic Blood Pressure	AC023830.1	0.154395	0.998751	-7.40103	7	9139	119.79	126.06	15.97	14.66
Diastolic Blood Pressure	NIPSNAP3A	0.154405	0.998751	0.772415	236	9006	76.25	74.77	8.43	8.58
C Reactive Protein	FBXL8	0.15455	0.998751	0.930326	11	409	3.96	3.08	2.29	2.39
C Reactive Protein	AKR1C3	0.154592	0.998751	-0.782882	7	402	2.41	3.12	3.25	2.38
White Blood Cell	TACR2	0.154623	0.998751	0.669535	19	5387	7.76	6.88	2.24	2.11
Triglycerides	COL21A1	0.154686	0.998751	-32.2869	6	4696	94.58	137.2	49.44	75.81
C Reactive Protein	C10orf68	0.154715	0.998751	-2.0146	3	417	1.09	3.11	0.4	2.39
Systolic Blood Pressure	APOC3	0.154747	0.998751	3.699	29	9213	129.84	126.06	14.23	14.68
Diastolic Blood Pressure	MUC22	0.154758	0.998751	-1.32051	87	8790	73.93	74.84	7.96	8.58
HDL Cholesterol	APOC4	0.15492	0.998751	3.87814	29	4651	60.34	53.8	16.64	15.83
Diastolic Blood Pressure	ALDH3B1	0.154973	0.998751	-3.27086	14	9228	71.79	74.82	6.57	8.58
Hemoglobin A1c	ENTPD3	0.155065	0.998751	-0.844547	4	3531	5.55	6.4	0.69	1.5
HDL Cholesterol	IQGAP2	0.155127	0.998751	9.39892	5	4675	56.5	53.84	18.54	15.84
Diastolic Blood Pressure	GRK7	0.155161	0.998751	-6.06738	4	9238	70	74.81	4.97	8.58
Systolic Blood Pressure	XYLB	0.15521	0.998751	-5.25618	12	9230	119.25	126.08	16.25	14.68
HDL Cholesterol	COL21A1	0.155422	0.998751	8.86777	6	4649	64.92	53.83	16.49	15.84
Diastolic Blood Pressure	RNFT1	0.155509	0.998751	-3.20393	14	9228	72.86	74.81	8.34	8.57
Systolic Blood Pressure	F11	0.155527	0.998751	4.1021	18	9224	129.28	126.07	8.55	14.69
Cholesterol	ACOX3	0.155536	0.998751	-17.9599	9	4767	163.78	185.61	29.87	38.29
LDL Cholesterol	CD1B	0.155619	0.998751	10.8048	16	4658	115.28	103.96	27.06	32.5
White Blood Cell	KLK14	0.15568	0.998751	0.689228	19	5387	7.79	6.88	2.16	2.11
White Blood Cell	SEPT12	0.155843	0.998751	-1.81994	3	5403	5.55	6.88	0.65	2.12
Glucose	AHSG	0.155885	0.998751	11.0222	9	5468	108.17	98.48	42.35	38.44
Diastolic Blood Pressure	FAM151A	0.155903	0.998751	-1.81928	42	8991	73.48	74.81	8.83	8.56
Glucose	PTCHD2	0.155939	0.998751	13.8577	3	5345	111	98.44	23.07	38.31
Cholesterol	SLC22A24	0.155961	0.998751	14.5227	15	4735	200.13	185.57	44.13	38.31
Hemoglobin A1c	LILRA3	0.155989	0.998751	0.779987	7	3540	7.31	6.4	1.79	1.5
Cholesterol	CLEC11A	0.156205	0.998751	-6.8483	66	4710	177.92	185.67	33.33	38.34
C Reactive Protein	CLEC4A	0.156437	0.998751	1.65752	4	416	4.75	3.08	2.81	2.38
LDL Cholesterol	AMPD1	0.156515	0.998751	-10.9146	19	4655	92.4	104.04	27.86	32.5
Diastolic Blood Pressure	OAS2	0.156542	0.998751	5.27264	5	9191	81.2	74.8	5.22	8.58
Triglycerides	CLEC4C	0.156624	0.998751	23.404	21	4708	169.76	136.82	91.65	75.63
Hemoglobin A1c	HSD17B14	0.156733	0.998751	-0.28996	38	3509	6.12	6.4	1.55	1.5
LDL Cholesterol	DCLRE1A	0.156776	0.998751	-7.40834	42	4632	96.93	104.06	29.2	32.51
HDL Cholesterol	UGGT2	0.156814	0.998751	10.6331	4	4676	65.62	53.83	15.86	15.84
LDL Cholesterol	IRAK3	0.156839	0.998751	23.3096	4	4670	126.25	103.98	36.62	32.48
Systolic Blood Pressure	CCDC27	0.15699	0.998751	-6.8236	9	9233	118.39	126.08	11.57	14.68
Cholesterol	PRH1	0.156996	0.998751	-18.3175	10	4618	169.5	185.51	11.56	38.35
Diastolic Blood Pressure	DDX10	0.15707	0.998751	4.18613	8	9234	80.75	74.81	7.34	8.57
Systolic Blood Pressure	RETSAT	0.157198	0.998751	2.81406	57	9185	129.42	126.05	16.05	14.67
White Blood Cell	COPA	0.157282	0.998751	-0.728381	8	5355	6.15	6.89	2.54	2.12
LDL Cholesterol	MIIP	0.15734	0.998751	11.6841	16	4658	115.22	103.96	37.26	32.47
Cholesterol	THNSL2	0.15736	0.998751	26.0901	4	4772	212.88	185.54	16.88	38.29
HDL Cholesterol	WDR64	0.157484	0.998751	-3.1406	40	4640	49.05	53.89	13.78	15.85
Systolic Blood Pressure	LSR	0.157695	0.998751	6.24717	10	9232	131.7	126.07	14.14	14.68
Triglycerides	PCDHA9	0.157767	0.998751	51.7216	7	4722	165.93	136.92	146.32	75.6
LDL Cholesterol	NDUFA5	0.158005	0.998751	16.9746	7	4583	120.86	103.99	31.21	32.37
Diastolic Blood Pressure	S100A4	0.158024	0.998751	-6.83507	3	9239	67.33	74.81	3.79	8.57
Glucose	EMR3	0.158061	0.998751	7.87228	6	5471	105.17	98.49	26.28	38.46
LDL Cholesterol	TRIB3	0.158261	0.998751	11.2572	14	4660	115.46	103.96	25.95	32.5
Diastolic Blood Pressure	CATSPERG	0.158433	0.998751	-4.15848	8	9234	70.75	74.81	8	8.57
Systolic Blood Pressure	KLHDC9	0.158727	0.998751	-3.25544	36	9206	124.39	126.08	15.13	14.68
Diastolic Blood Pressure	UGT1A10	0.158734	0.998751	3.87607	9	9106	78.56	74.78	7.2	8.57
Glucose	PSMC6	0.158895	0.998751	5.7174	36	5441	103.6	98.47	36.66	38.46
LDL Cholesterol	CARD6	0.158969	0.998751	-9.4127	27	4232	94.68	104.15	27.79	32.83
Hemoglobin A1c	PRG2	0.158986	0.998751	-0.163876	9	3538	6.26	6.4	2.17	1.5
Glucose	CCDC37	0.15905	0.998751	-7.61679	20	5457	90.12	98.53	32.91	38.47
Triglycerides	PRG2	0.159088	0.998751	-24.5464	13	4716	99.88	137.07	46.54	75.77
White Blood Cell	LZTS2	0.159227	0.998751	-0.755222	6	5337	5.87	6.89	2.6	2.11
White Blood Cell	FAM105A	0.159268	0.998751	1.29375	8	5398	7.96	6.88	4.04	2.11
Cholesterol	GPN3	0.159399	0.998751	30.3339	3	4773	219.17	185.54	2.36	38.29
Diastolic Blood Pressure	C20orf71	0.159971	0.998751	0.942406	170	9072	76.32	74.78	9.28	8.56
Systolic Blood Pressure	GSDMD	0.160037	0.998751	-4.01144	23	9184	120.87	126.1	14.04	14.69
Triglycerides	C12orf42	0.160087	0.998751	30.9773	10	4719	152.65	136.93	86.8	75.71
Cholesterol	GSTO2	0.160311	0.998751	-30.4777	3	4773	151.5	185.59	24.14	38.29
White Blood Cell	LIMS1	0.160377	0.998751	-1.17843	5	5401	5.47	6.88	1.78	2.11
Triglycerides	EHMT2	0.160507	0.998751	-36.6244	6	4674	85.58	137.27	35.94	75.92
White Blood Cell	LRRC67	0.160664	0.998751	-0.657574	14	5392	6.46	6.88	2.3	2.11
White Blood Cell	ZNF550	0.160678	0.998751	-0.885012	9	5397	6.48	6.88	1.99	2.12
Diastolic Blood Pressure	GANC	0.160717	0.998751	3.46756	11	9225	77.41	74.81	6.92	8.57
Diastolic Blood Pressure	SLC2A8	0.160785	0.998751	2.07289	30	9212	76.33	74.81	6.85	8.58
LDL Cholesterol	ALPK2	0.160786	0.998751	20.2158	5	4669	123.5	103.97	30.41	32.49
Diastolic Blood Pressure	GZMM	0.160886	0.998751	-1.08412	119	9123	73.25	74.83	8.01	8.58
HDL Cholesterol	PRH1	0.1609	0.998751	5.56041	10	4525	59.95	53.85	10.54	15.86
White Blood Cell	PPP1R15A	0.160976	0.998751	-0.567109	27	5379	6	6.89	1.73	2.12
Glucose	GZMM	0.161092	0.998751	6.60338	81	5396	105.41	98.4	44.4	38.35
Hemoglobin A1c	LSR	0.161352	0.998751	-0.976749	3	3544	5.47	6.4	0.49	1.5
Glucose	KRT38	0.16172	0.998751	1.48063	43	5434	99.02	98.5	35.5	38.47
Diastolic Blood Pressure	CLEC9A	0.161731	0.998751	-1.74092	44	9198	74.02	74.81	9.34	8.57
Glucose	HSD17B2	0.161763	0.998751	47.591	3	5474	146.17	98.47	81.62	38.41
Glucose	MLKL	0.161776	0.998751	7.67211	46	5431	107.14	98.43	46.53	38.37
Glucose	NINL	0.161801	0.998751	-16.3624	14	5463	83.21	98.54	6.58	38.49
Diastolic Blood Pressure	FAM98C	0.161862	0.998751	3.34831	12	9230	79	74.81	7.52	8.57
Cholesterol	CYP2F1	0.162469	0.998751	-16.9465	10	4766	168.05	185.6	31.85	38.29
C Reactive Protein	RRH	0.162635	0.998751	1.63898	4	416	4.39	3.09	2.52	2.39
Systolic Blood Pressure	CRISP2	0.16267	0.998751	5.51526	17	9225	133.21	126.06	18.36	14.67
Triglycerides	CCDC102B	0.162678	0.998751	-27.7109	9	4720	104.5	137.03	53.94	75.75
Triglycerides	GUF1	0.162869	0.998751	5.15582	147	4582	163.49	136.11	75.99	75.57
Cholesterol	FUT10	0.162982	0.998751	30.507	3	4773	218.33	185.54	30.25	38.29
White Blood Cell	STYXL1	0.162989	0.998751	0.51942	19	5362	7.68	6.88	1.47	2.12
LDL Cholesterol	ENTPD3	0.162991	0.998751	-18.7963	5	4652	86.86	104.02	34.18	32.52
Diastolic Blood Pressure	CYP3A5	0.163043	0.998751	5.23274	5	9237	79.8	74.81	8.66	8.57
Cholesterol	ACIN1	0.163149	0.998751	14.4453	13	4763	197.38	185.53	38.22	38.29
Systolic Blood Pressure	C11orf82	0.163162	0.998751	11.4927	3	9239	137.33	126.07	12.77	14.68
HDL Cholesterol	LRG1	0.16332	0.998751	-4.66892	12	4668	48.46	53.86	18.23	15.83
Hemoglobin A1c	ACIN1	0.163457	0.998751	0.997066	9	3538	7.39	6.4	2.89	1.5
Triglycerides	PLD4	0.163478	0.998751	-65.773	3	4726	101.67	136.99	25.15	75.74
Diastolic Blood Pressure	KRT84	0.163523	0.998751	-2.8186	18	9224	72.22	74.82	7.18	8.58
Hemoglobin A1c	MUC4	0.163554	0.998751	0.542528	21	3526	6.92	6.4	1.98	1.5
Diastolic Blood Pressure	QRICH2	0.1636	0.998751	-1.5762	54	9188	72.81	74.82	8.44	8.57
Hemoglobin A1c	SH2D1B	0.163702	0.998751	0.645617	9	3538	7.03	6.4	1.87	1.5
[truncated: 8,588 more rows]

## Sheet: S7
trait	gene	BioMe p-value (transformed)	BioMe beta	STARNET p-value	STARNET beta	STARNET tissue
[truncated: 165 more rows]

[truncated: 2 more sheets: S8, S9]
